# Supplementary material for: ﻿The aquatic Adephaga of the Makay, central-western Madagascar, with description of two new diving beetle species (Coleoptera, Gyrinidae, Haliplidae, Noteridae, Dytiscidae)
Source: Zookeys. 2022 Nov 2;1127:1–60. doi: 10.3897/zookeys.1127.85737 (PMC9881503; doi:10.3897/zookeys.1127.85737)
Supplement: XML Treatment for Dineutus proximus [file zookeys.1127.85737-treatment1.xml]

<!DOCTYPE tp:taxon-treatment
  PUBLIC "-//TaxonX//DTD Taxonomic Treatment Publishing DTD v0 20100105//EN" "tax-treatment-NSO.dtd">
<tp:taxon-treatment xmlns:tp="http://www.plazi.org/taxpub"><tp:treatment-meta><kwd-group><label>Taxon classification</label><kwd>
                <named-content content-type="kingdom">Animalia</named-content>
              </kwd><kwd>
                <named-content content-type="order">Coleoptera</named-content>
              </kwd><kwd>
                <named-content content-type="family">Gyrinidae</named-content>
              </kwd></kwd-group><mixed-citation publication-type="journal"><person-group><name><surname>Ramahandrison</surname><given-names>Andriamirado Tahina</given-names></name><name><surname>Rakouth</surname><given-names>Bakolimalala</given-names></name><name><surname>Manuel</surname><given-names>Michaël</given-names></name></person-group><article-title>﻿The aquatic <tp:taxon-name><tp:taxon-name-part taxon-name-part-type="suborder">Adephaga</tp:taxon-name-part></tp:taxon-name> of the Makay, central-western Madagascar, with description of two new diving beetle species (<tp:taxon-name><tp:taxon-name-part taxon-name-part-type="order">Coleoptera</tp:taxon-name-part></tp:taxon-name>, <tp:taxon-name><tp:taxon-name-part taxon-name-part-type="family">Gyrinidae</tp:taxon-name-part></tp:taxon-name>, <tp:taxon-name><tp:taxon-name-part taxon-name-part-type="family">Haliplidae</tp:taxon-name-part></tp:taxon-name>, <tp:taxon-name><tp:taxon-name-part taxon-name-part-type="family">Noteridae</tp:taxon-name-part></tp:taxon-name>, <tp:taxon-name><tp:taxon-name-part taxon-name-part-type="family">Dytiscidae</tp:taxon-name-part></tp:taxon-name>)</article-title><source>Zookeys</source><day>02</day><month>11</month><year>2022</year><volume>1127</volume><fpage>1</fpage><lpage>60</lpage><pub-id pub-id-type="doi">10.3897/zookeys.1127.85737</pub-id></mixed-citation></tp:treatment-meta><tp:nomenclature><label>﻿</label><tp:taxon-name>
              <object-id xmlns:xlink="http://www.w3.org/1999/xlink" content-type="arpha" xlink:type="simple">C694E792-45DE-5292-855D-FC6797AF2DDC</object-id>
              <tp:taxon-name-part taxon-name-part-type="genus" reg="Dineutus">Dineutus</tp:taxon-name-part>
              <tp:taxon-name-part taxon-name-part-type="species" reg="proximus">proximus</tp:taxon-name-part>
            </tp:taxon-name><tp:taxon-authority>Aubé, 1838</tp:taxon-authority></tp:nomenclature><tp:treatment-sec sec-type="type locality" id="SECID0ESSBG"><title>Type locality.</title><p>Madagascar.</p></tp:treatment-sec><tp:treatment-sec sec-type="material" id="SECID0EXSBG"><title>Material examined.</title><p>1 ♂, 2 ♀♀: MAK-5B; 1 ♂, 1 ♀: MAK-5D; 2 ♂♂: MAK-13; 2 ♂♂, 3 ♀♀: MAK-14B; 2 ♂♂, 1 ♀: MAK _24; 3 ♂♂, 8 ♀ ♀: MAK-27; 1 ♀: MAK-30; 1 ♀: MAK-35C; 2 ♂♂, 2 ♀♀: MAK-37B; 2 ♀♀: MAK-40A; 2 ♂♂, 3 ♀♀: MAK-40B; 3 ♂♂, 3 ♀♀: MAK-48; 1 ♂, 2 ♀♀: MAK-55; 1 ♂, 1 ♀: MAK-59A; ; 1 ♂, 3 ♀♀: MAK-59C.</p></tp:treatment-sec><tp:treatment-sec sec-type="distribution" id="SECID0E3SBG"><title>Distribution.</title><p>Madagascar, widespread (<xref ref-type="bibr" rid="B45">Legros 1951</xref>; <xref ref-type="bibr" rid="B22">Brinck 1955</xref>; <xref ref-type="bibr" rid="B2">Bameul 1984</xref>).</p></tp:treatment-sec><tp:treatment-sec sec-type="habitat" id="SECID0EOTBG"><title>Habitat in study area.</title><p>Collected only in inner Makay, in permanent lotic habitats (rivers and streams) with sandy bottom (in a few sites substrate was more rocky) and with clear water, in forested or semi-forested environmental context, with little or no anthropogenic disturbance.</p></tp:treatment-sec><ref-list><ref id="B45"><mixed-citation xmlns:xlink="http://www.w3.org/1999/xlink" xlink:type="simple"><person-group><name name-style="western"><surname>Legros</surname><given-names>C</given-names></name></person-group> (<year>1951</year>) <article-title>Les gyrins de Madagascar (Coléoptères).</article-title><source>Le Naturaliste Malgache</source><volume>3</volume>: <fpage>117</fpage>–<lpage>123</lpage>.</mixed-citation></ref><ref id="B22"><mixed-citation xmlns:xlink="http://www.w3.org/1999/xlink" xlink:type="simple"><person-group><name name-style="western"><surname>Brinck</surname><given-names>P</given-names></name></person-group> (<year>1955</year>) <article-title>A revision of the <tp:taxon-name><tp:taxon-name-part taxon-name-part-type="family">Gyrinidae</tp:taxon-name-part></tp:taxon-name> (<tp:taxon-name><tp:taxon-name-part taxon-name-part-type="order">Coleoptera</tp:taxon-name-part></tp:taxon-name>) of the Ethiopian region. I. Acta Universitatis Lundensis.</article-title><source>Nova Series</source><volume>51</volume>(<issue>16</issue>): <fpage>1</fpage>–<lpage>141</lpage>.</mixed-citation></ref><ref id="B2"><mixed-citation xmlns:xlink="http://www.w3.org/1999/xlink" xlink:type="simple"><person-group><name name-style="western"><surname>Bameul</surname><given-names>F</given-names></name></person-group> (<year>1984</year>) <article-title><tp:taxon-name><tp:taxon-name-part taxon-name-part-type="family">Haliplidae</tp:taxon-name-part></tp:taxon-name>, <tp:taxon-name><tp:taxon-name-part taxon-name-part-type="family">Noteridae</tp:taxon-name-part></tp:taxon-name>, <tp:taxon-name><tp:taxon-name-part taxon-name-part-type="family">Dytiscidae</tp:taxon-name-part></tp:taxon-name> et <tp:taxon-name><tp:taxon-name-part taxon-name-part-type="family">Gyrinidae</tp:taxon-name-part></tp:taxon-name> capturés dans les îles Mascareignes et à Madagascar par Yves Gomy (<tp:taxon-name><tp:taxon-name-part taxon-name-part-type="order">Coleoptera</tp:taxon-name-part></tp:taxon-name>, <tp:taxon-name><tp:taxon-name-part taxon-name-part-type="clade">Hydradephaga</tp:taxon-name-part></tp:taxon-name>).</article-title><source>Nouvelle Revue d’Entomologie</source><volume>1</volume>(<issue>1</issue>): <fpage>87</fpage>–<lpage>103</lpage>. [Nouvelle Série]</mixed-citation></ref></ref-list></tp:taxon-treatment>
