# Supplementary material for: ﻿The aquatic Adephaga of the Makay, central-western Madagascar, with description of two new diving beetle species (Coleoptera, Gyrinidae, Haliplidae, Noteridae, Dytiscidae)
Source: Zookeys. 2022 Nov 2;1127:1–60. doi: 10.3897/zookeys.1127.85737 (PMC9881503; doi:10.3897/zookeys.1127.85737)
Supplement: XML Treatment for Orectogyrus vicinus [file zookeys.1127.85737-treatment3.xml]

<!DOCTYPE tp:taxon-treatment
  PUBLIC "-//TaxonX//DTD Taxonomic Treatment Publishing DTD v0 20100105//EN" "tax-treatment-NSO.dtd">
<tp:taxon-treatment xmlns:tp="http://www.plazi.org/taxpub"><tp:treatment-meta><kwd-group><label>Taxon classification</label><kwd>
                <named-content content-type="kingdom">Animalia</named-content>
              </kwd><kwd>
                <named-content content-type="order">Coleoptera</named-content>
              </kwd><kwd>
                <named-content content-type="family">Gyrinidae</named-content>
              </kwd></kwd-group><mixed-citation publication-type="journal"><person-group><name><surname>Ramahandrison</surname><given-names>Andriamirado Tahina</given-names></name><name><surname>Rakouth</surname><given-names>Bakolimalala</given-names></name><name><surname>Manuel</surname><given-names>Michaël</given-names></name></person-group><article-title>﻿The aquatic <tp:taxon-name><tp:taxon-name-part taxon-name-part-type="suborder">Adephaga</tp:taxon-name-part></tp:taxon-name> of the Makay, central-western Madagascar, with description of two new diving beetle species (<tp:taxon-name><tp:taxon-name-part taxon-name-part-type="order">Coleoptera</tp:taxon-name-part></tp:taxon-name>, <tp:taxon-name><tp:taxon-name-part taxon-name-part-type="family">Gyrinidae</tp:taxon-name-part></tp:taxon-name>, <tp:taxon-name><tp:taxon-name-part taxon-name-part-type="family">Haliplidae</tp:taxon-name-part></tp:taxon-name>, <tp:taxon-name><tp:taxon-name-part taxon-name-part-type="family">Noteridae</tp:taxon-name-part></tp:taxon-name>, <tp:taxon-name><tp:taxon-name-part taxon-name-part-type="family">Dytiscidae</tp:taxon-name-part></tp:taxon-name>)</article-title><source>Zookeys</source><day>02</day><month>11</month><year>2022</year><volume>1127</volume><fpage>1</fpage><lpage>60</lpage><pub-id pub-id-type="doi">10.3897/zookeys.1127.85737</pub-id></mixed-citation></tp:treatment-meta><tp:nomenclature><label>﻿</label><tp:taxon-name>
              <object-id xmlns:xlink="http://www.w3.org/1999/xlink" content-type="arpha" xlink:type="simple">A3183F07-BCE5-5CEB-833F-1F79B65C1A51</object-id>
              <tp:taxon-name-part taxon-name-part-type="genus" reg="Orectogyrus">Orectogyrus</tp:taxon-name-part>
              <tp:taxon-name-part taxon-name-part-type="species" reg="vicinus">vicinus</tp:taxon-name-part>
            </tp:taxon-name><tp:taxon-authority>Régimbart, 1892</tp:taxon-authority></tp:nomenclature><tp:treatment-sec sec-type="type locality" id="SECID0EGZBG"><title>Type locality.</title><p>Madagascar, Diego Suarez (Antsiranana), Isokitra.</p></tp:treatment-sec><tp:treatment-sec sec-type="material" id="SECID0ELZBG"><title>Material examined.</title><p>1 ♂: MAK-15; 2 ♂♂, 3 ♀♀: MAK-36A; 7 ♂♂, 6 ♀♀: MAK-37B; 1 ♀: MAK-40B; 1 ♂, 3 ♀♀: MAK-48.</p></tp:treatment-sec><tp:treatment-sec sec-type="distribution" id="SECID0EQZBG"><title>Distribution.</title><p>Madagascar. Previously recorded only from the northern part of the island (<xref ref-type="bibr" rid="B45">Legros 1951</xref>; <xref ref-type="bibr" rid="B23">Brinck 1956</xref>; <xref ref-type="bibr" rid="B41">Gustafson et al. in press</xref>).</p></tp:treatment-sec><tp:treatment-sec sec-type="habitat" id="SECID0EC1BG"><title>Habitat in study area.</title><p>Same as the two preceding species, with a stronger preference for forested and undisturbed habitats.</p><sec sec-type="Family Haliplidae" id="SECID0EH1BG"><title>Family <tp:taxon-name><tp:taxon-name-part taxon-name-part-type="family">Haliplidae</tp:taxon-name-part></tp:taxon-name></title></sec></tp:treatment-sec><ref-list><ref id="B45"><mixed-citation xmlns:xlink="http://www.w3.org/1999/xlink" xlink:type="simple"><person-group><name name-style="western"><surname>Legros</surname><given-names>C</given-names></name></person-group> (<year>1951</year>) <article-title>Les gyrins de Madagascar (Coléoptères).</article-title><source>Le Naturaliste Malgache</source><volume>3</volume>: <fpage>117</fpage>–<lpage>123</lpage>.</mixed-citation></ref><ref id="B23"><mixed-citation xmlns:xlink="http://www.w3.org/1999/xlink" xlink:type="simple"><person-group><name name-style="western"><surname>Brinck</surname><given-names>P</given-names></name></person-group> (<year>1956</year>) <article-title>A revision of the <tp:taxon-name><tp:taxon-name-part taxon-name-part-type="family">Gyrinidae</tp:taxon-name-part></tp:taxon-name> (<tp:taxon-name><tp:taxon-name-part taxon-name-part-type="order">Coleoptera</tp:taxon-name-part></tp:taxon-name>) of the Ethiopian region. II. Acta Universitatis Lundensis.</article-title><source>Nova Series</source><volume>52</volume>(<issue>14</issue>): <fpage>1</fpage>–<lpage>190</lpage>.</mixed-citation></ref><ref id="B41"><mixed-citation xmlns:xlink="http://www.w3.org/1999/xlink" xlink:type="simple"><person-group><name name-style="western"><surname>Gustafson</surname><given-names>GT</given-names></name><name name-style="western"><surname>Ranarilalatiana</surname><given-names>T</given-names></name><name name-style="western"><surname>Bergsten</surname><given-names>J</given-names></name></person-group> (<year>In press</year>) <source><tp:taxon-name><tp:taxon-name-part taxon-name-part-type="family">Gyrinidae</tp:taxon-name-part></tp:taxon-name>, whirligig beetles, fandiorano. In: Goodman SM (Ed.) The new natural history of Madagascar. Vol. 1.</source><publisher-name>Princeton University Press</publisher-name>, <publisher-loc>Princeton</publisher-loc>, <size units="page">2296 pp</size>.</mixed-citation></ref></ref-list></tp:taxon-treatment>
