# Supplementary material for: ﻿The aquatic Adephaga of the Makay, central-western Madagascar, with description of two new diving beetle species (Coleoptera, Gyrinidae, Haliplidae, Noteridae, Dytiscidae)
Source: Zookeys. 2022 Nov 2;1127:1–60. doi: 10.3897/zookeys.1127.85737 (PMC9881503; doi:10.3897/zookeys.1127.85737)
Supplement: XML Treatment for Canthydrus [file zookeys.1127.85737-treatment8.xml]

<!DOCTYPE tp:taxon-treatment
  PUBLIC "-//TaxonX//DTD Taxonomic Treatment Publishing DTD v0 20100105//EN" "tax-treatment-NSO.dtd">
<tp:taxon-treatment xmlns:tp="http://www.plazi.org/taxpub"><tp:treatment-meta><kwd-group><label>Taxon classification</label><kwd>
                <named-content content-type="kingdom">Animalia</named-content>
              </kwd><kwd>
                <named-content content-type="order">Coleoptera</named-content>
              </kwd><kwd>
                <named-content content-type="family">Haliplidae</named-content>
              </kwd></kwd-group><mixed-citation publication-type="journal"><person-group><name><surname>Ramahandrison</surname><given-names>Andriamirado Tahina</given-names></name><name><surname>Rakouth</surname><given-names>Bakolimalala</given-names></name><name><surname>Manuel</surname><given-names>Michaël</given-names></name></person-group><article-title>﻿The aquatic <tp:taxon-name><tp:taxon-name-part taxon-name-part-type="suborder">Adephaga</tp:taxon-name-part></tp:taxon-name> of the Makay, central-western Madagascar, with description of two new diving beetle species (<tp:taxon-name><tp:taxon-name-part taxon-name-part-type="order">Coleoptera</tp:taxon-name-part></tp:taxon-name>, <tp:taxon-name><tp:taxon-name-part taxon-name-part-type="family">Gyrinidae</tp:taxon-name-part></tp:taxon-name>, <tp:taxon-name><tp:taxon-name-part taxon-name-part-type="family">Haliplidae</tp:taxon-name-part></tp:taxon-name>, <tp:taxon-name><tp:taxon-name-part taxon-name-part-type="family">Noteridae</tp:taxon-name-part></tp:taxon-name>, <tp:taxon-name><tp:taxon-name-part taxon-name-part-type="family">Dytiscidae</tp:taxon-name-part></tp:taxon-name>)</article-title><source>Zookeys</source><day>02</day><month>11</month><year>2022</year><volume>1127</volume><fpage>1</fpage><lpage>60</lpage><pub-id pub-id-type="doi">10.3897/zookeys.1127.85737</pub-id></mixed-citation></tp:treatment-meta><tp:nomenclature><label>﻿</label><tp:taxon-name>
              <object-id xmlns:xlink="http://www.w3.org/1999/xlink" content-type="arpha" xlink:type="simple">4A890A28-1DD4-5A80-A8DF-5EB96F46B5B4</object-id>
              <tp:taxon-name-part taxon-name-part-type="genus" reg="Canthydrus">Canthydrus</tp:taxon-name-part>
            </tp:taxon-name><tp:taxon-authority>sp. Ma5</tp:taxon-authority></tp:nomenclature><tp:treatment-sec sec-type="material" id="SECID0EOGAI"><title>Material examined.</title><p>1 ♀: MAK-20; 1 ♂, 3 ♀♀: MAK-60; 3 ♀♀: MAK-61.</p></tp:treatment-sec><tp:treatment-sec sec-type="notes" id="SECID0ETGAI"><title>Note.</title><p>This species is very similar to <italic><tp:taxon-name><tp:taxon-name-part taxon-name-part-type="genus" reg="Canthydrus">C.</tp:taxon-name-part><tp:taxon-name-part taxon-name-part-type="species" reg="flavosignatus">flavosignatus</tp:taxon-name-part></tp:taxon-name></italic> but smaller and with a slightly different shape of the apex of the median lobe of aedeagus in lateral view. The Malagasy species of <tp:taxon-name><tp:taxon-name-part taxon-name-part-type="family">Noteridae</tp:taxon-name-part></tp:taxon-name> are in great need of revision, and in the current state of knowledge we cannot assign a name to this species.</p></tp:treatment-sec><tp:treatment-sec sec-type="distribution" id="SECID0EJHAI"><title>Distribution.</title><p>Madagascar. In addition to the specimens from the Makay, we also have specimens from Namoroka (north-eastern part of the island).</p></tp:treatment-sec><tp:treatment-sec sec-type="habitat" id="SECID0EOHAI"><title>Habitat in study area.</title><p>Species collected in permanent lentic environments in open peripheral sites, with clay bottom, clear water and presence of vegetation. One of the collecting sites was a rice field.</p></tp:treatment-sec></tp:taxon-treatment>
