# Supplementary material for: ﻿The aquatic Adephaga of the Makay, central-western Madagascar, with description of two new diving beetle species (Coleoptera, Gyrinidae, Haliplidae, Noteridae, Dytiscidae)
Source: Zookeys. 2022 Nov 2;1127:1–60. doi: 10.3897/zookeys.1127.85737 (PMC9881503; doi:10.3897/zookeys.1127.85737)
Supplement: XML Treatment for Neohydrocoptus [file zookeys.1127.85737-treatment10.xml]

<!DOCTYPE tp:taxon-treatment
  PUBLIC "-//TaxonX//DTD Taxonomic Treatment Publishing DTD v0 20100105//EN" "tax-treatment-NSO.dtd">
<tp:taxon-treatment xmlns:tp="http://www.plazi.org/taxpub"><tp:treatment-meta><kwd-group><label>Taxon classification</label><kwd>
                <named-content content-type="kingdom">Animalia</named-content>
              </kwd><kwd>
                <named-content content-type="order">Coleoptera</named-content>
              </kwd><kwd>
                <named-content content-type="family">Noteridae</named-content>
              </kwd></kwd-group><mixed-citation publication-type="journal"><person-group><name><surname>Ramahandrison</surname><given-names>Andriamirado Tahina</given-names></name><name><surname>Rakouth</surname><given-names>Bakolimalala</given-names></name><name><surname>Manuel</surname><given-names>Michaël</given-names></name></person-group><article-title>﻿The aquatic <tp:taxon-name><tp:taxon-name-part taxon-name-part-type="suborder">Adephaga</tp:taxon-name-part></tp:taxon-name> of the Makay, central-western Madagascar, with description of two new diving beetle species (<tp:taxon-name><tp:taxon-name-part taxon-name-part-type="order">Coleoptera</tp:taxon-name-part></tp:taxon-name>, <tp:taxon-name><tp:taxon-name-part taxon-name-part-type="family">Gyrinidae</tp:taxon-name-part></tp:taxon-name>, <tp:taxon-name><tp:taxon-name-part taxon-name-part-type="family">Haliplidae</tp:taxon-name-part></tp:taxon-name>, <tp:taxon-name><tp:taxon-name-part taxon-name-part-type="family">Noteridae</tp:taxon-name-part></tp:taxon-name>, <tp:taxon-name><tp:taxon-name-part taxon-name-part-type="family">Dytiscidae</tp:taxon-name-part></tp:taxon-name>)</article-title><source>Zookeys</source><day>02</day><month>11</month><year>2022</year><volume>1127</volume><fpage>1</fpage><lpage>60</lpage><pub-id pub-id-type="doi">10.3897/zookeys.1127.85737</pub-id></mixed-citation></tp:treatment-meta><tp:nomenclature><label>﻿</label><tp:taxon-name>
              <object-id xmlns:xlink="http://www.w3.org/1999/xlink" content-type="arpha" xlink:type="simple">72409EBF-4753-51AA-B71F-9995E6006DB4</object-id>
              <tp:taxon-name-part taxon-name-part-type="genus" reg="Neohydrocoptus">Neohydrocoptus</tp:taxon-name-part>
            </tp:taxon-name><tp:taxon-authority>sp. Ma3</tp:taxon-authority></tp:nomenclature><tp:treatment-sec sec-type="material" id="SECID0EELAI"><title>Material examined.</title><p>3 ♂♂, 2 ♀♀: MAK-43; 2 ♀♀: MAK-44C; 4 ♂♂, 1 ♀: MAK-56.</p></tp:treatment-sec><tp:treatment-sec sec-type="notes" id="SECID0EJLAI"><title>Note.</title><p>This species is smaller than <italic><tp:taxon-name><tp:taxon-name-part taxon-name-part-type="genus" reg="Neohydrocoptus">N.</tp:taxon-name-part><tp:taxon-name-part taxon-name-part-type="species" reg="seriatus">seriatus</tp:taxon-name-part></tp:taxon-name></italic> and the elytra do not bear additional serial groups of punctures beyond discal and lateral puncture rows. External features and the shape of the aedeagus evoke <italic><tp:taxon-name><tp:taxon-name-part taxon-name-part-type="genus" reg="Neohydrocoptus">N.</tp:taxon-name-part><tp:taxon-name-part taxon-name-part-type="species" reg="aethiopicus">aethiopicus</tp:taxon-name-part></tp:taxon-name></italic> (J. Balfour-Browne, 1961), a widespread sub-Saharan species, but examination of type material in the context of a revision will be necessary to confirm the identity of this species.</p></tp:treatment-sec><tp:treatment-sec sec-type="distribution" id="SECID0EFMAI"><title>Distribution.</title><p>Madagascar, widespread but not very common.</p></tp:treatment-sec><tp:treatment-sec sec-type="habitat" id="SECID0EKMAI"><title>Habitat in study area.</title><p>This species was sampled at three sites in inner Makay, in slowly flowing lotic habitats and a dead river arm, in forested or semi-forested contexts without anthropogenic disturbance. These biotopes had sandy bottoms with moderate abundance of plant debris. Two of the sites were surrounded by a well-developed hygrophilous vegetation and contained cyanobacteria.</p></tp:treatment-sec></tp:taxon-treatment>
