# Supplementary material for: ﻿The aquatic Adephaga of the Makay, central-western Madagascar, with description of two new diving beetle species (Coleoptera, Gyrinidae, Haliplidae, Noteridae, Dytiscidae)
Source: Zookeys. 2022 Nov 2;1127:1–60. doi: 10.3897/zookeys.1127.85737 (PMC9881503; doi:10.3897/zookeys.1127.85737)
Supplement: XML Treatment for Sternocanthus fabiennae [file zookeys.1127.85737-treatment11.xml]

<!DOCTYPE tp:taxon-treatment
  PUBLIC "-//TaxonX//DTD Taxonomic Treatment Publishing DTD v0 20100105//EN" "tax-treatment-NSO.dtd">
<tp:taxon-treatment xmlns:tp="http://www.plazi.org/taxpub"><tp:treatment-meta><kwd-group><label>Taxon classification</label><kwd>
                <named-content content-type="kingdom">Animalia</named-content>
              </kwd><kwd>
                <named-content content-type="order">Coleoptera</named-content>
              </kwd><kwd>
                <named-content content-type="family">Noteridae</named-content>
              </kwd></kwd-group><mixed-citation publication-type="journal"><person-group><name><surname>Ramahandrison</surname><given-names>Andriamirado Tahina</given-names></name><name><surname>Rakouth</surname><given-names>Bakolimalala</given-names></name><name><surname>Manuel</surname><given-names>Michaël</given-names></name></person-group><article-title>﻿The aquatic <tp:taxon-name><tp:taxon-name-part taxon-name-part-type="suborder">Adephaga</tp:taxon-name-part></tp:taxon-name> of the Makay, central-western Madagascar, with description of two new diving beetle species (<tp:taxon-name><tp:taxon-name-part taxon-name-part-type="order">Coleoptera</tp:taxon-name-part></tp:taxon-name>, <tp:taxon-name><tp:taxon-name-part taxon-name-part-type="family">Gyrinidae</tp:taxon-name-part></tp:taxon-name>, <tp:taxon-name><tp:taxon-name-part taxon-name-part-type="family">Haliplidae</tp:taxon-name-part></tp:taxon-name>, <tp:taxon-name><tp:taxon-name-part taxon-name-part-type="family">Noteridae</tp:taxon-name-part></tp:taxon-name>, <tp:taxon-name><tp:taxon-name-part taxon-name-part-type="family">Dytiscidae</tp:taxon-name-part></tp:taxon-name>)</article-title><source>Zookeys</source><day>02</day><month>11</month><year>2022</year><volume>1127</volume><fpage>1</fpage><lpage>60</lpage><pub-id pub-id-type="doi">10.3897/zookeys.1127.85737</pub-id></mixed-citation></tp:treatment-meta><tp:nomenclature><label>﻿</label><tp:taxon-name>
              <object-id xmlns:xlink="http://www.w3.org/1999/xlink" content-type="arpha" xlink:type="simple">85764FA0-4BC6-5B63-A182-738F86AEB2E7</object-id>
              <tp:taxon-name-part taxon-name-part-type="genus" reg="Sternocanthus">Sternocanthus</tp:taxon-name-part>
              <tp:taxon-name-part taxon-name-part-type="species" reg="fabiennae">fabiennae</tp:taxon-name-part>
            </tp:taxon-name><tp:taxon-authority>(Bameul, 1994)</tp:taxon-authority></tp:nomenclature><tp:treatment-sec sec-type="type locality" id="SECID0ETNAI"><title>Type locality.</title><p>Madagascar, Mahajanga, Ambohimanatrika.</p></tp:treatment-sec><tp:treatment-sec sec-type="material" id="SECID0EYNAI"><title>Material examined.</title><p>3 ♂♂, 2 ♀♀: MAK-19; 1 ♂, 1 ♀: MAK-41.</p></tp:treatment-sec><tp:treatment-sec sec-type="distribution" id="SECID0E4NAI"><title>Distribution.</title><p>Madagascar (<xref ref-type="bibr" rid="B3">Bameul 1994</xref>; <xref ref-type="bibr" rid="B50">Nilsson 2011</xref>); distribution within the island poorly known.</p></tp:treatment-sec><tp:treatment-sec sec-type="habitat" id="SECID0ELOAI"><title>Habitat in study area.</title><p>This species was collected at two peripheral sites in lentic habitats in areas with intense anthropogenic pressure: large puddle, with water slowly flowing and with abundant rice straw debris, on a dirty road between two rice fields; and puddle on the sandy banks of the Mangoky River.</p></tp:treatment-sec><ref-list><ref id="B3"><mixed-citation xmlns:xlink="http://www.w3.org/1999/xlink" xlink:type="simple"><person-group><name name-style="western"><surname>Bameul</surname><given-names>F</given-names></name></person-group> (<year>1994</year>) <article-title>Un nouvel <italic><tp:taxon-name><tp:taxon-name-part taxon-name-part-type="genus">Hydrocanthus</tp:taxon-name-part></tp:taxon-name></italic> Say de Madagascar (<tp:taxon-name><tp:taxon-name-part taxon-name-part-type="order">Coleoptera</tp:taxon-name-part></tp:taxon-name><tp:taxon-name><tp:taxon-name-part taxon-name-part-type="family">Noteridae</tp:taxon-name-part></tp:taxon-name>).</article-title><source>Bulletin Mensuel de la Societe Linneenne de Lyon</source><volume>63</volume>(<issue>10</issue>): <fpage>356</fpage>–<lpage>365</lpage>. <ext-link xlink:type="simple" ext-link-type="doi" xlink:href="10.3406/linly.1994.11051">https://doi.org/10.3406/linly.1994.11051</ext-link></mixed-citation></ref><ref id="B50"><mixed-citation xmlns:xlink="http://www.w3.org/1999/xlink" xlink:type="simple"><person-group><name name-style="western"><surname>Nilsson</surname><given-names>AN</given-names></name></person-group> (<year>2011</year>) A world catalogue of the Family <tp:taxon-name><tp:taxon-name-part taxon-name-part-type="family">Noteridae</tp:taxon-name-part></tp:taxon-name>, or the burrowing water beetles (<tp:taxon-name><tp:taxon-name-part taxon-name-part-type="order">Coleoptera</tp:taxon-name-part></tp:taxon-name>, <tp:taxon-name><tp:taxon-name-part taxon-name-part-type="suborder">Adephaga</tp:taxon-name-part></tp:taxon-name>). Version 16. VIII. 2011. <ext-link xlink:type="simple" ext-link-type="uri" xlink:href="http://www.waterbeetles.eu">http://www.waterbeetles.eu</ext-link> [accessed 10 March 2022]</mixed-citation></ref></ref-list></tp:taxon-treatment>
