# Supplementary material for: ﻿The aquatic Adephaga of the Makay, central-western Madagascar, with description of two new diving beetle species (Coleoptera, Gyrinidae, Haliplidae, Noteridae, Dytiscidae)
Source: Zookeys. 2022 Nov 2;1127:1–60. doi: 10.3897/zookeys.1127.85737 (PMC9881503; doi:10.3897/zookeys.1127.85737)
Supplement: XML Treatment for Copelatus vigintistriatus [file zookeys.1127.85737-treatment17.xml]

<!DOCTYPE tp:taxon-treatment
  PUBLIC "-//TaxonX//DTD Taxonomic Treatment Publishing DTD v0 20100105//EN" "tax-treatment-NSO.dtd">
<tp:taxon-treatment xmlns:tp="http://www.plazi.org/taxpub"><tp:treatment-meta><kwd-group><label>Taxon classification</label><kwd>
                <named-content content-type="kingdom">Animalia</named-content>
              </kwd><kwd>
                <named-content content-type="order">Coleoptera</named-content>
              </kwd><kwd>
                <named-content content-type="family">Dytiscidae</named-content>
              </kwd></kwd-group><mixed-citation publication-type="journal"><person-group><name><surname>Ramahandrison</surname><given-names>Andriamirado Tahina</given-names></name><name><surname>Rakouth</surname><given-names>Bakolimalala</given-names></name><name><surname>Manuel</surname><given-names>Michaël</given-names></name></person-group><article-title>﻿The aquatic <tp:taxon-name><tp:taxon-name-part taxon-name-part-type="suborder">Adephaga</tp:taxon-name-part></tp:taxon-name> of the Makay, central-western Madagascar, with description of two new diving beetle species (<tp:taxon-name><tp:taxon-name-part taxon-name-part-type="order">Coleoptera</tp:taxon-name-part></tp:taxon-name>, <tp:taxon-name><tp:taxon-name-part taxon-name-part-type="family">Gyrinidae</tp:taxon-name-part></tp:taxon-name>, <tp:taxon-name><tp:taxon-name-part taxon-name-part-type="family">Haliplidae</tp:taxon-name-part></tp:taxon-name>, <tp:taxon-name><tp:taxon-name-part taxon-name-part-type="family">Noteridae</tp:taxon-name-part></tp:taxon-name>, <tp:taxon-name><tp:taxon-name-part taxon-name-part-type="family">Dytiscidae</tp:taxon-name-part></tp:taxon-name>)</article-title><source>Zookeys</source><day>02</day><month>11</month><year>2022</year><volume>1127</volume><fpage>1</fpage><lpage>60</lpage><pub-id pub-id-type="doi">10.3897/zookeys.1127.85737</pub-id></mixed-citation></tp:treatment-meta><tp:nomenclature><label>﻿</label><tp:taxon-name>
              <object-id xmlns:xlink="http://www.w3.org/1999/xlink" content-type="arpha" xlink:type="simple">7250C5D6-2596-5E31-98E4-134C4285D58C</object-id>
              <tp:taxon-name-part taxon-name-part-type="genus" reg="Copelatus">Copelatus</tp:taxon-name-part>
              <tp:taxon-name-part taxon-name-part-type="species" reg="vigintistriatus">vigintistriatus</tp:taxon-name-part>
            </tp:taxon-name><tp:taxon-authority>Fairmaire, 1869</tp:taxon-authority></tp:nomenclature><tp:treatment-sec sec-type="type locality" id="SECID0EL3AI"><title>Type locality.</title><p>Mayotte.</p></tp:treatment-sec><tp:treatment-sec sec-type="material" id="SECID0EQ3AI"><title>Material examined.</title><p>1 ♀: MAK-44B; 2 ♂♂, 2 ♀♀: MAK-44C; 1 ♀: MAK-56; 2 ♀♀: MAK-60.</p></tp:treatment-sec><tp:treatment-sec sec-type="distribution" id="SECID0EV3AI"><title>Distribution.</title><p>Madagascar (widespread), Mayotte (<xref ref-type="bibr" rid="B40">Guignot 1959–1961</xref>; <xref ref-type="bibr" rid="B8">Bertrand and Legros 1971</xref>).</p></tp:treatment-sec><tp:treatment-sec sec-type="habitat" id="SECID0ED4AI"><title>Habitat in study area.</title><p>This species has been captured in a few inner massif sites all situated in northern Makay: a puddle, a blind channel, a small stream (these sites in forest) and an open marsh. These habitats had slightly turbid water and a mineral bottom ranging from clay to sand with moderate quantity of plant debris, and no vegetation.</p></tp:treatment-sec><ref-list><ref id="B40"><mixed-citation xmlns:xlink="http://www.w3.org/1999/xlink" xlink:type="simple"><person-group><name name-style="western"><surname>Guignot</surname><given-names>F</given-names></name></person-group> (<year>1959–1961</year>) Révision des Hydrocanthares d’Afrique (<tp:taxon-name><tp:taxon-name-part taxon-name-part-type="order">Coleoptera</tp:taxon-name-part></tp:taxon-name><tp:taxon-name><tp:taxon-name-part taxon-name-part-type="superfamily">Dytiscoidea</tp:taxon-name-part></tp:taxon-name>), parts 1-3. Annales du Musée Royal du Congo Belge Tervuren (8) Sciences Zoologiques 70, 78, 90: 1–995.</mixed-citation></ref><ref id="B8"><mixed-citation xmlns:xlink="http://www.w3.org/1999/xlink" xlink:type="simple"><person-group><name name-style="western"><surname>Bertrand</surname><given-names>H</given-names></name><name name-style="western"><surname>Legros</surname><given-names>C</given-names></name></person-group> (<year>1971</year>) <article-title>Hydrocanthares (excl. <tp:taxon-name><tp:taxon-name-part taxon-name-part-type="family">Gyrinidae</tp:taxon-name-part></tp:taxon-name>) recueillis à Madagascar (mission Bertrand, 1960).</article-title><source>Cahiers ORSTOM, série hydrobiologie</source><volume>5</volume>(<issue>3–4</issue>): <fpage>241</fpage>–<lpage>249</lpage>.</mixed-citation></ref></ref-list></tp:taxon-treatment>
