# Supplementary material for: ﻿The aquatic Adephaga of the Makay, central-western Madagascar, with description of two new diving beetle species (Coleoptera, Gyrinidae, Haliplidae, Noteridae, Dytiscidae)
Source: Zookeys. 2022 Nov 2;1127:1–60. doi: 10.3897/zookeys.1127.85737 (PMC9881503; doi:10.3897/zookeys.1127.85737)
Supplement: XML Treatment for Copelatus zanabato [file zookeys.1127.85737-treatment19.xml]

<!DOCTYPE tp:taxon-treatment
  PUBLIC "-//TaxonX//DTD Taxonomic Treatment Publishing DTD v0 20100105//EN" "tax-treatment-NSO.dtd">
<tp:taxon-treatment xmlns:tp="http://www.plazi.org/taxpub"><tp:treatment-meta><kwd-group><label>Taxon classification</label><kwd>
                <named-content content-type="kingdom">Animalia</named-content>
              </kwd><kwd>
                <named-content content-type="order">Coleoptera</named-content>
              </kwd><kwd>
                <named-content content-type="family">Dytiscidae</named-content>
              </kwd></kwd-group><mixed-citation publication-type="journal"><person-group><name><surname>Ramahandrison</surname><given-names>Andriamirado Tahina</given-names></name><name><surname>Rakouth</surname><given-names>Bakolimalala</given-names></name><name><surname>Manuel</surname><given-names>Michaël</given-names></name></person-group><article-title>﻿The aquatic <tp:taxon-name><tp:taxon-name-part taxon-name-part-type="suborder">Adephaga</tp:taxon-name-part></tp:taxon-name> of the Makay, central-western Madagascar, with description of two new diving beetle species (<tp:taxon-name><tp:taxon-name-part taxon-name-part-type="order">Coleoptera</tp:taxon-name-part></tp:taxon-name>, <tp:taxon-name><tp:taxon-name-part taxon-name-part-type="family">Gyrinidae</tp:taxon-name-part></tp:taxon-name>, <tp:taxon-name><tp:taxon-name-part taxon-name-part-type="family">Haliplidae</tp:taxon-name-part></tp:taxon-name>, <tp:taxon-name><tp:taxon-name-part taxon-name-part-type="family">Noteridae</tp:taxon-name-part></tp:taxon-name>, <tp:taxon-name><tp:taxon-name-part taxon-name-part-type="family">Dytiscidae</tp:taxon-name-part></tp:taxon-name>)</article-title><source>Zookeys</source><day>02</day><month>11</month><year>2022</year><volume>1127</volume><fpage>1</fpage><lpage>60</lpage><pub-id pub-id-type="doi">10.3897/zookeys.1127.85737</pub-id></mixed-citation></tp:treatment-meta><tp:nomenclature><label>﻿</label><tp:taxon-name>
              <object-id xmlns:xlink="http://www.w3.org/1999/xlink" content-type="arpha" xlink:type="simple">DBD337F8-D15C-574D-A2B6-2586C506AB51</object-id>
              <tp:taxon-name-part taxon-name-part-type="genus" reg="Copelatus">Copelatus</tp:taxon-name-part>
              <tp:taxon-name-part taxon-name-part-type="species" reg="zanabato">zanabato</tp:taxon-name-part>
              <object-id xmlns:xlink="http://www.w3.org/1999/xlink" content-type="zoobank" xlink:type="simple">https://zoobank.org/7D683E52-D50E-485A-B2CA-5E44D3F4CC5C</object-id>
            </tp:taxon-name><tp:taxon-authority>Manuel &amp; Ramahandrison</tp:taxon-authority><tp:taxon-status xmlns:xlink="http://www.w3.org/1999/xlink" xlink:type="simple">sp. nov.</tp:taxon-status><xref ref-type="fig" rid="F4">Figs 3B</xref><xref ref-type="fig" rid="F5">, 4E–H</xref></tp:nomenclature><tp:treatment-sec sec-type="type locality" id="SECID0EHNBI"><title>Type locality.</title><p>Madagascar, Toliara province, Malaimbandy municipality, Makay massif (northern part), ca. 21 km W of Tsimazava, ca. <named-content xmlns:xlink="http://www.w3.org/1999/xlink" content-type="dwc:verbatimCoordinates" xlink:type="simple"><named-content content-type="geo-json" specific-use="{&#34;type&#34;:&#34;Point&#34;,&#34;coordinates&#34;:[45.500000,-20.700000]}" id="NCID0EQNBI" xlink:type="simple">20°42'S, 45°30'E</named-content></named-content>, altitude ca. 430 m <abbrev xmlns:xlink="http://www.w3.org/1999/xlink" xlink:title="Above sea level" id="ABBRID0EVNBI" xlink:type="simple">a.s.l</abbrev>.</p></tp:treatment-sec><tp:treatment-sec sec-type="type material" id="SECID0EZNBI"><title>Type material.</title><p><bold><italic>Holotype</italic></bold> ♂: “Madagascar. Ex-prov. Toliara / Makay massif, ca. 21 km / W Tsimazava / <named-content xmlns:xlink="http://www.w3.org/1999/xlink" content-type="dwc:verbatimCoordinates" xlink:type="simple"><named-content content-type="geo-json" specific-use="{&#34;type&#34;:&#34;Point&#34;,&#34;coordinates&#34;:[45.505000,-20.702778]}" id="NCID0EHOBI" xlink:type="simple">20°42'10"S, 45°30'18"E</named-content></named-content> [<abbrev xmlns:xlink="http://www.w3.org/1999/xlink" xlink:title="Printed" id="ABBRID0EMOBI" xlink:type="simple">pr</abbrev>.] // 12.IV.2018. Ramahandrison leg. / Alt. 433 m. Pool in a / very narrow and dark / canyon. [<abbrev xmlns:xlink="http://www.w3.org/1999/xlink" xlink:title="Printed" id="ABBRID0EQOBI" xlink:type="simple">pr</abbrev>.] // Holotype / <tp:taxon-name><tp:taxon-name-part taxon-name-part-type="genus" reg="Copelatus">Copelatus</tp:taxon-name-part><tp:taxon-name-part taxon-name-part-type="species" reg="zanabato">zanabato</tp:taxon-name-part></tp:taxon-name> sp. nov. / Manuel &amp; Ramahandrison, 2022 [red, <abbrev xmlns:xlink="http://www.w3.org/1999/xlink" xlink:title="Printed" id="ABBRID0E5OBI" xlink:type="simple">pr</abbrev>.]” (<named-content xmlns:xlink="http://www.w3.org/1999/xlink" content-type="dwc:institutional_code" xlink:title="Muséum National d’Histoire Naturelle, Paris" xlink:href="http://grbio.org/institution/museum-national-dhistoire-naturelle" xlink:type="simple">MNHN</named-content>). Paratypes: 1 ♀: same as holotype. 1 ♂: “Madagascar. Ex-prov. Toliara / Makay massif, ca. 20 km / WSW Tsimazava / <named-content xmlns:xlink="http://www.w3.org/1999/xlink" content-type="dwc:verbatimCoordinates" xlink:type="simple"><named-content content-type="geo-json" specific-use="{&#34;type&#34;:&#34;Point&#34;,&#34;coordinates&#34;:[45.519444,-20.731667]}" id="NCID0EJPBI" xlink:type="simple">20°43'54"S, 45°31'10"E</named-content></named-content> / 14.IV.2018. Ramahandrison leg. [<abbrev xmlns:xlink="http://www.w3.org/1999/xlink" xlink:title="Printed" id="ABBRID0EOPBI" xlink:type="simple">pr</abbrev>.] // Alt. 437 m. Small / pond in a canyon at / Ampasimaiky [<abbrev xmlns:xlink="http://www.w3.org/1999/xlink" xlink:title="Printed" id="ABBRID0ESPBI" xlink:type="simple">pr</abbrev>.]” (<abbrev xmlns:xlink="http://www.w3.org/1999/xlink" xlink:title="Collection of Michaël Manuel" id="ABBRID0EWPBI" xlink:type="simple">CMM</abbrev>). Both paratypes with respective red label.</p></tp:treatment-sec><tp:treatment-sec sec-type="diagnosis" id="SECID0E1PBI"><title>Diagnosis.</title><p>This species belongs to the <italic><tp:taxon-name><tp:taxon-name-part taxon-name-part-type="genus" reg="Copelatus">Copelatus</tp:taxon-name-part><tp:taxon-name-part taxon-name-part-type="species" reg="erichsonii">erichsonii</tp:taxon-name-part></tp:taxon-name></italic>-group. It is externally rather similar to <italic><tp:taxon-name><tp:taxon-name-part taxon-name-part-type="genus" reg="Copelatus">C.</tp:taxon-name-part><tp:taxon-name-part taxon-name-part-type="species" reg="acamas">acamas</tp:taxon-name-part></tp:taxon-name></italic>, from which it differs by distinctly smaller size; habitus narrower with sides more parallel, dorsally much flatter; discal stria IX on elytron more strongly abbreviated anteriorly; strioles on pronotum surface sparser and much more weakly impressed; shape of median lobe of aedeagus very different. Among <italic><tp:taxon-name><tp:taxon-name-part taxon-name-part-type="genus" reg="Copelatus">Copelatus</tp:taxon-name-part></tp:taxon-name></italic> species known from Madagascar, the aedeagus of <italic><tp:taxon-name><tp:taxon-name-part taxon-name-part-type="genus" reg="Copelatus">C.</tp:taxon-name-part><tp:taxon-name-part taxon-name-part-type="species" reg="zanabato">zanabato</tp:taxon-name-part></tp:taxon-name></italic> sp. nov. is most similar to that of <italic><tp:taxon-name><tp:taxon-name-part taxon-name-part-type="genus" reg="Copelatus">C.</tp:taxon-name-part><tp:taxon-name-part taxon-name-part-type="species" reg="andobonicus">andobonicus</tp:taxon-name-part></tp:taxon-name></italic>. From the latter, the new species differs by: habitus narrower with sides more parallel, dorsally much flatter; pronotum paler and elytra with darker linear colouration following the striae much less contrasted with respect to paler background; strioles on pronotum surface denser, present on whole surface (in <italic><tp:taxon-name><tp:taxon-name-part taxon-name-part-type="genus" reg="Copelatus">C.</tp:taxon-name-part><tp:taxon-name-part taxon-name-part-type="species" reg="andobonicus">andobonicus</tp:taxon-name-part></tp:taxon-name></italic> almost without striae in anterior disk region); median lobe of aedeagus in lateral view with broad flat protuberance on ventral side ca. halfway between base and apex (in <italic><tp:taxon-name><tp:taxon-name-part taxon-name-part-type="genus" reg="Copelatus">C.</tp:taxon-name-part><tp:taxon-name-part taxon-name-part-type="species" reg="andobonicus">andobonicus</tp:taxon-name-part></tp:taxon-name></italic> with much smaller protuberance at ca. basal third) and apical third much broader, in ventral view with apical region much broader and evenly narrowed, twisted on the left farther from apex.</p></tp:treatment-sec><tp:treatment-sec sec-type="description" id="SECID0EJSBI"><title>Description of holotype.</title><p>Body shape elongate oval, with sides subparallel (Fig. <xref ref-type="fig" rid="F4">3B</xref>), dorsally weakly convex. Pronotum sides evenly curved and converging from posterior angle. Ratio between maximum width of pronotum and maximum body width ~ 0.90. Head uniformly light rufo-testaceous. Ratio between interocular distance and maximum width of head ~ 0.68. Pronotum medially rufous, laterally colour becoming gradually rufo-testaceous. Elytra light chestnut brown, with darker linear colouration along striae (Fig. <xref ref-type="fig" rid="F4">3B</xref>).</p><p>Elytra with ten well-impressed discal and one submarginal striae. Stria IX abbreviated anteriorly. Striae I and II diverging anteriorly. Submarginal stria starting slightly before elytron midlength, fragmented anteriorly. Head, pronotum and elytra with fine reticulation and fine punctation. Whole surface of pronotum with rather dense, short and fine strioles, in medial disk region strioles even finer.</p><p>Ventral side uniformly rufo-testaceous. Metacoxal plates with moderately impressed short strioles; visible abdominal ventrites I-III with denser and longer very fine strioles. Prosternal process short and broad, with rounded apex. Metacoxal lines short, ending anteriorly at large distance from posterior margin of metaventrite, moderately diverging anteriorly.</p><p>Appendages: Antennae, palps, forelegs and midlegs testaceous, hindlegs rufo-testaceous. First three pro- and mesotarsomeres widened and ventrally equipped with suction cups; number of suction cups per article (I-III) 7:4:4 on both pro- and mesotarsus. Protibia at base shortly narrow, with shallow protuberance along ventral margin, distally broadened. Pro- and mesotarsal claws unmodified.</p><p>Median lobe and parameres as in Fig. <xref ref-type="fig" rid="F5">4E–H</xref>.</p><p><bold>Female.</bold> Strioles on pronotum surface denser. Pro- and mesotarsomeres and protibia unmodified.</p></tp:treatment-sec><tp:treatment-sec sec-type="description" id="SECID0EETBI"><title>Measurements.</title><p>Holotype: <abbrev xmlns:xlink="http://www.w3.org/1999/xlink" xlink:title="Total length" id="ABBRID0EKTBI" xlink:type="simple">TL</abbrev> 6.35 mm, <abbrev xmlns:xlink="http://www.w3.org/1999/xlink" xlink:title="Total length" id="ABBRID0EOTBI" xlink:type="simple">TL</abbrev> without head 5.7 mm, <abbrev xmlns:xlink="http://www.w3.org/1999/xlink" xlink:title="Maximum width" id="ABBRID0ESTBI" xlink:type="simple">MW</abbrev> 2.9 mm, ratio <abbrev xmlns:xlink="http://www.w3.org/1999/xlink" xlink:title="Total length" id="ABBRID0EWTBI" xlink:type="simple">TL</abbrev>/<abbrev xmlns:xlink="http://www.w3.org/1999/xlink" xlink:title="Maximum width" id="ABBRID0E1TBI" xlink:type="simple">MW</abbrev> 2.20. Paratypes: <abbrev xmlns:xlink="http://www.w3.org/1999/xlink" xlink:title="Total length" id="ABBRID0E5TBI" xlink:type="simple">TL</abbrev> 6.55–6.8 mm, <abbrev xmlns:xlink="http://www.w3.org/1999/xlink" xlink:title="Total length" id="ABBRID0ECUBI" xlink:type="simple">TL</abbrev> without head 5.9–6.1 mm, <abbrev xmlns:xlink="http://www.w3.org/1999/xlink" xlink:title="Maximum width" id="ABBRID0EGUBI" xlink:type="simple">MW</abbrev> 3.0–3.1 mm, ratio <abbrev xmlns:xlink="http://www.w3.org/1999/xlink" xlink:title="Total length" id="ABBRID0EKUBI" xlink:type="simple">TL</abbrev>/<abbrev xmlns:xlink="http://www.w3.org/1999/xlink" xlink:title="Maximum width" id="ABBRID0EOUBI" xlink:type="simple">MW</abbrev> 2.17.</p></tp:treatment-sec><tp:treatment-sec sec-type="variation" id="SECID0ESUBI"><title>Variation.</title><p>In the male paratype, strioles on pronotum are longer and more deeply impressed than in the holotype, and the metacoxal lines are slightly longer. In the female paratype, the elytral stria V is slightly abbreviated anteriorly.</p></tp:treatment-sec><tp:treatment-sec sec-type="etymology" id="SECID0EXUBI"><title>Etymology.</title><p>The species name literally means “son of the rock” in Malagasy. It is an invariable name standing in apposition.</p></tp:treatment-sec><tp:treatment-sec sec-type="distribution" id="SECID0E3UBI"><title>Distribution.</title><p>So far known only from northern Makay in Madagascar.</p></tp:treatment-sec><tp:treatment-sec sec-type="habitat" id="SECID0EBVBI"><title>Habitat.</title><p>This species was collected at two sites located in two nearby canyons in northern inner Makay. Two specimens were sampled at site MAK-46, an isolated pool (~ 1 m × 3 m) on the bottom of a narrow and dark canyon, and one specimen at site MAK-50, a stagnant temporary pond (~ 3 m × 7 m) situated in a wider canyon and in a more open environment. Both habitats were characterised by sandy bottom with some plant debris, absence of visible inflow / outflow, somewhat turbid water and no vegetation. Other species of aquatic <tp:taxon-name><tp:taxon-name-part taxon-name-part-type="suborder">Adephaga</tp:taxon-name-part></tp:taxon-name> (all <tp:taxon-name><tp:taxon-name-part taxon-name-part-type="family">Dytiscidae</tp:taxon-name-part></tp:taxon-name>) sampled at the same sites: <italic><tp:taxon-name><tp:taxon-name-part taxon-name-part-type="genus" reg="Copelatus">Copelatus</tp:taxon-name-part><tp:taxon-name-part taxon-name-part-type="species" reg="acamas">acamas</tp:taxon-name-part></tp:taxon-name></italic>, <italic><tp:taxon-name><tp:taxon-name-part taxon-name-part-type="genus" reg="Copelatus">C.</tp:taxon-name-part><tp:taxon-name-part taxon-name-part-type="species" reg="ruficapillus">ruficapillus</tp:taxon-name-part></tp:taxon-name></italic>, <italic><tp:taxon-name><tp:taxon-name-part taxon-name-part-type="genus" reg="Cybister">Cybister</tp:taxon-name-part><tp:taxon-name-part taxon-name-part-type="species" reg="operosus">operosus</tp:taxon-name-part></tp:taxon-name></italic> Sharp, 1882, <italic><tp:taxon-name><tp:taxon-name-part taxon-name-part-type="genus" reg="Hydaticus">Hydaticus</tp:taxon-name-part><tp:taxon-name-part taxon-name-part-type="species" reg="sobrinus">sobrinus</tp:taxon-name-part></tp:taxon-name></italic> Aubé, 1838, <italic><tp:taxon-name><tp:taxon-name-part taxon-name-part-type="genus" reg="Hyphydrus">Hyphydrus</tp:taxon-name-part><tp:taxon-name-part taxon-name-part-type="species" reg="separandus">separandus</tp:taxon-name-part></tp:taxon-name></italic> Régimbart, 1895, <italic><tp:taxon-name><tp:taxon-name-part taxon-name-part-type="genus" reg="Laccophilus">Laccophilus</tp:taxon-name-part><tp:taxon-name-part taxon-name-part-type="species" reg="makay">makay</tp:taxon-name-part></tp:taxon-name></italic>, <italic><tp:taxon-name><tp:taxon-name-part taxon-name-part-type="genus" reg="Pachynectes">Pachynectes</tp:taxon-name-part></tp:taxon-name></italic> sp. Ma1, and <italic><tp:taxon-name><tp:taxon-name-part taxon-name-part-type="genus" reg="Pachynectes">P.</tp:taxon-name-part></tp:taxon-name></italic> sp. Ma4.</p></tp:treatment-sec><tp:treatment-sec><!--Section generated to contain objects referenced in tp:taxon-treatment.--><fig id="F4" position="float" orientation="portrait"><object-id xmlns:xlink="http://www.w3.org/1999/xlink" content-type="doi" xlink:type="simple">10.3897/zookeys.1127.85737.figure3</object-id><object-id xmlns:xlink="http://www.w3.org/1999/xlink" content-type="arpha" xlink:type="simple">5EC0215A-44F2-5E44-BD6A-E10714AFB1A8</object-id><label>Figure 3.</label><caption><p>Habitus in dorsal view. Scale bars: 2 mm <bold>A</bold><italic><tp:taxon-name><tp:taxon-name-part taxon-name-part-type="genus" reg="Copelatus">Copelatus</tp:taxon-name-part><tp:taxon-name-part taxon-name-part-type="species" reg="malavergnorum">malavergnorum</tp:taxon-name-part></tp:taxon-name></italic> sp. nov. (holotype) <bold>B</bold><italic><tp:taxon-name><tp:taxon-name-part taxon-name-part-type="genus" reg="Copelatus">Copelatus</tp:taxon-name-part><tp:taxon-name-part taxon-name-part-type="species" reg="zanabato">zanabato</tp:taxon-name-part></tp:taxon-name></italic> sp. nov. (holotype).</p></caption><graphic xmlns:xlink="http://www.w3.org/1999/xlink" xlink:href="zookeys-1127-001_article-85737__-g003.jpg" position="float" orientation="portrait" xlink:type="simple" id="oo_764729.jpg"><uri content-type="original_file" xlink:type="simple">https://binary.pensoft.net/fig/764729</uri></graphic></fig><fig id="F5" position="float" orientation="portrait"><object-id xmlns:xlink="http://www.w3.org/1999/xlink" content-type="doi" xlink:type="simple">10.3897/zookeys.1127.85737.figure4</object-id><object-id xmlns:xlink="http://www.w3.org/1999/xlink" content-type="arpha" xlink:type="simple">09E9945F-27D6-5B53-86F2-FB36B0CE44BE</object-id><label>Figure 4.</label><caption><p>Male genitalia. Scale bars: 200 µm <bold>A–D</bold><italic><tp:taxon-name><tp:taxon-name-part taxon-name-part-type="genus" reg="Copelatus">Copelatus</tp:taxon-name-part><tp:taxon-name-part taxon-name-part-type="species" reg="malavergnorum">malavergnorum</tp:taxon-name-part></tp:taxon-name></italic> sp. nov. (holotype) <bold>E–H</bold><italic><tp:taxon-name><tp:taxon-name-part taxon-name-part-type="genus" reg="Copelatus">Copelatus</tp:taxon-name-part><tp:taxon-name-part taxon-name-part-type="species" reg="zanabato">zanabato</tp:taxon-name-part></tp:taxon-name></italic> sp. nov. (holotype) <bold>A, E</bold> Median lobe of aedeagus in right lateral view <bold>B, F</bold> Median lobe of aedeagus in ventral view <bold>C, G</bold> Median lobe of aedeagus in left lateral view <bold>D, H</bold> Left paramere.</p></caption><graphic xmlns:xlink="http://www.w3.org/1999/xlink" xlink:href="zookeys-1127-001_article-85737__-g004.jpg" position="float" orientation="portrait" xlink:type="simple" id="oo_764730.jpg"><uri content-type="original_file" xlink:type="simple">https://binary.pensoft.net/fig/764730</uri></graphic></fig></tp:treatment-sec></tp:taxon-treatment>
