# Supplementary material for: ﻿The aquatic Adephaga of the Makay, central-western Madagascar, with description of two new diving beetle species (Coleoptera, Gyrinidae, Haliplidae, Noteridae, Dytiscidae)
Source: Zookeys. 2022 Nov 2;1127:1–60. doi: 10.3897/zookeys.1127.85737 (PMC9881503; doi:10.3897/zookeys.1127.85737)
Supplement: XML Treatment for Hydaticus dorsiger [file zookeys.1127.85737-treatment25.xml]

<!DOCTYPE tp:taxon-treatment
  PUBLIC "-//TaxonX//DTD Taxonomic Treatment Publishing DTD v0 20100105//EN" "tax-treatment-NSO.dtd">
<tp:taxon-treatment xmlns:tp="http://www.plazi.org/taxpub"><tp:treatment-meta><kwd-group><label>Taxon classification</label><kwd>
                <named-content content-type="kingdom">Animalia</named-content>
              </kwd><kwd>
                <named-content content-type="order">Coleoptera</named-content>
              </kwd><kwd>
                <named-content content-type="family">Dytiscidae</named-content>
              </kwd></kwd-group><mixed-citation publication-type="journal"><person-group><name><surname>Ramahandrison</surname><given-names>Andriamirado Tahina</given-names></name><name><surname>Rakouth</surname><given-names>Bakolimalala</given-names></name><name><surname>Manuel</surname><given-names>Michaël</given-names></name></person-group><article-title>﻿The aquatic <tp:taxon-name><tp:taxon-name-part taxon-name-part-type="suborder">Adephaga</tp:taxon-name-part></tp:taxon-name> of the Makay, central-western Madagascar, with description of two new diving beetle species (<tp:taxon-name><tp:taxon-name-part taxon-name-part-type="order">Coleoptera</tp:taxon-name-part></tp:taxon-name>, <tp:taxon-name><tp:taxon-name-part taxon-name-part-type="family">Gyrinidae</tp:taxon-name-part></tp:taxon-name>, <tp:taxon-name><tp:taxon-name-part taxon-name-part-type="family">Haliplidae</tp:taxon-name-part></tp:taxon-name>, <tp:taxon-name><tp:taxon-name-part taxon-name-part-type="family">Noteridae</tp:taxon-name-part></tp:taxon-name>, <tp:taxon-name><tp:taxon-name-part taxon-name-part-type="family">Dytiscidae</tp:taxon-name-part></tp:taxon-name>)</article-title><source>Zookeys</source><day>02</day><month>11</month><year>2022</year><volume>1127</volume><fpage>1</fpage><lpage>60</lpage><pub-id pub-id-type="doi">10.3897/zookeys.1127.85737</pub-id></mixed-citation></tp:treatment-meta><tp:nomenclature><label>﻿</label><tp:taxon-name>
              <object-id xmlns:xlink="http://www.w3.org/1999/xlink" content-type="arpha" xlink:type="simple">9D6C4C3E-08FE-5BAC-9EA6-FAE4AED12CDF</object-id>
              <tp:taxon-name-part taxon-name-part-type="genus" reg="Hydaticus">Hydaticus</tp:taxon-name-part>
              <tp:taxon-name-part taxon-name-part-type="species" reg="dorsiger">dorsiger</tp:taxon-name-part>
            </tp:taxon-name><tp:taxon-authority>Aubé, 1838</tp:taxon-authority></tp:nomenclature><tp:treatment-sec sec-type="type locality" id="SECID0EBJCI"><title>Type locality.</title><p>Madagascar.</p></tp:treatment-sec><tp:treatment-sec sec-type="material" id="SECID0EGJCI"><title>Material examined.</title><p>1 ♂: MAK-11A; 1 ♀: MAK-11B; 1 ♂, 1 ♀: MAK-12A; 1 ♂: MAK-14A; 1 ♂: MAK-18; 8 ♂♂, 6 ♀♀: MAK-19; 1 ♂: MAK-23.</p></tp:treatment-sec><tp:treatment-sec sec-type="distribution" id="SECID0ELJCI"><title>Distribution.</title><p>Whole tropical Africa to Arabia, Madagascar (where it is widespread and common) (<xref ref-type="bibr" rid="B40">Guignot 1959–1961</xref>; <xref ref-type="bibr" rid="B8">Bertrand and Legros 1971</xref>; <xref ref-type="bibr" rid="B2">Bameul 1984</xref>; <xref ref-type="bibr" rid="B56">Rocchi 1991</xref>; <xref ref-type="bibr" rid="B42">Hájek and Reiter 2014</xref>; <xref ref-type="bibr" rid="B24">Bukontaite et al. 2015</xref>).</p></tp:treatment-sec><tp:treatment-sec sec-type="habitat" id="SECID0EJKCI"><title>Habitat in study area</title><p><bold>(Fig. <xref ref-type="fig" rid="F2">2N–P</xref>).</bold> This species has been observed mainly at peripheral sites and in open areas, in lentic environments that were permanent or temporary, with or without slow water flow, with bottom often muddy, and with or without marginal vegetation. This species is tolerant to anthropogenic disturbance.</p></tp:treatment-sec><tp:treatment-sec><!--Section generated to contain objects referenced in tp:taxon-treatment.--><fig id="F2" position="float" orientation="portrait"><object-id xmlns:xlink="http://www.w3.org/1999/xlink" content-type="doi" xlink:type="simple">10.3897/zookeys.1127.85737.figure2</object-id><object-id xmlns:xlink="http://www.w3.org/1999/xlink" content-type="arpha" xlink:type="simple">41CAAC4B-494E-5563-BCBF-206D22BBE705</object-id><label>Figure 2.</label><caption><p>Representative habitats of aquatic <tp:taxon-name><tp:taxon-name-part taxon-name-part-type="suborder">Adephaga</tp:taxon-name-part></tp:taxon-name> in Makay. <bold>Sites located in the peripheral area: A</bold> large shallow puddle on the sandy bank of the Mangoky River in Beroroa (MAK-1C), habitat of <italic><tp:taxon-name><tp:taxon-name-part taxon-name-part-type="genus" reg="Pachynectes">Pachynectes</tp:taxon-name-part><tp:taxon-name-part taxon-name-part-type="species" reg="costulifer">costulifer</tp:taxon-name-part></tp:taxon-name></italic>, <italic><tp:taxon-name><tp:taxon-name-part taxon-name-part-type="genus" reg="Yola">Yola</tp:taxon-name-part><tp:taxon-name-part taxon-name-part-type="species" reg="costipennis">costipennis</tp:taxon-name-part></tp:taxon-name></italic><bold>B, C</bold> shallow, slowly flowing stream in semi-open area, with sandy bottom and high density of green algae (MAK-2), habitat of <italic><tp:taxon-name><tp:taxon-name-part taxon-name-part-type="genus" reg="Bidessus">Bidessus</tp:taxon-name-part><tp:taxon-name-part taxon-name-part-type="species" reg="longistriga">longistriga</tp:taxon-name-part></tp:taxon-name></italic>, <italic><tp:taxon-name><tp:taxon-name-part taxon-name-part-type="genus" reg="Bidessus">B.</tp:taxon-name-part><tp:taxon-name-part taxon-name-part-type="species" reg="perexiguus">perexiguus</tp:taxon-name-part></tp:taxon-name></italic>, <italic><tp:taxon-name><tp:taxon-name-part taxon-name-part-type="genus" reg="Canthydrus">Canthydrus</tp:taxon-name-part><tp:taxon-name-part taxon-name-part-type="species" reg="concolor">concolor</tp:taxon-name-part></tp:taxon-name></italic>, <italic><tp:taxon-name><tp:taxon-name-part taxon-name-part-type="genus" reg="Canthydrus">C.</tp:taxon-name-part><tp:taxon-name-part taxon-name-part-type="species" reg="flavosignatus">flavosignatus</tp:taxon-name-part></tp:taxon-name></italic>, <italic><tp:taxon-name><tp:taxon-name-part taxon-name-part-type="genus" reg="Canthydrus">C.</tp:taxon-name-part><tp:taxon-name-part taxon-name-part-type="species" reg="guttula">guttula</tp:taxon-name-part></tp:taxon-name></italic>, <italic><tp:taxon-name><tp:taxon-name-part taxon-name-part-type="genus" reg="Clypeodytes">Clypeodytes</tp:taxon-name-part><tp:taxon-name-part taxon-name-part-type="species" reg="concivis">concivis</tp:taxon-name-part></tp:taxon-name></italic>, <italic><tp:taxon-name><tp:taxon-name-part taxon-name-part-type="genus" reg="Clypeodytes">C.</tp:taxon-name-part></tp:taxon-name></italic> sp. Ma3, <italic><tp:taxon-name><tp:taxon-name-part taxon-name-part-type="genus" reg="Cybister">Cybister</tp:taxon-name-part><tp:taxon-name-part taxon-name-part-type="species" reg="cinctus">cinctus</tp:taxon-name-part></tp:taxon-name></italic>, <italic><tp:taxon-name><tp:taxon-name-part taxon-name-part-type="genus" reg="Hydaticus">Hydaticus</tp:taxon-name-part><tp:taxon-name-part taxon-name-part-type="species" reg="servillianus">servillianus</tp:taxon-name-part></tp:taxon-name></italic>, <italic><tp:taxon-name><tp:taxon-name-part taxon-name-part-type="genus" reg="Hydroglyphus">Hydroglyphus</tp:taxon-name-part><tp:taxon-name-part taxon-name-part-type="species" reg="geminodes">geminodes</tp:taxon-name-part></tp:taxon-name></italic>, <italic><tp:taxon-name><tp:taxon-name-part taxon-name-part-type="genus" reg="Hydrovatus">Hydrovatus</tp:taxon-name-part><tp:taxon-name-part taxon-name-part-type="species" reg="acuminatus">acuminatus</tp:taxon-name-part></tp:taxon-name></italic>, <italic><tp:taxon-name><tp:taxon-name-part taxon-name-part-type="genus" reg="Hydrovatus">H.</tp:taxon-name-part><tp:taxon-name-part taxon-name-part-type="species" reg="capnius">capnius</tp:taxon-name-part></tp:taxon-name></italic>, <italic><tp:taxon-name><tp:taxon-name-part taxon-name-part-type="genus" reg="Hydrovatus">H.</tp:taxon-name-part><tp:taxon-name-part taxon-name-part-type="species" reg="cruentatus">cruentatus</tp:taxon-name-part></tp:taxon-name></italic>, <italic><tp:taxon-name><tp:taxon-name-part taxon-name-part-type="genus" reg="Hydrovatus">H.</tp:taxon-name-part><tp:taxon-name-part taxon-name-part-type="species" reg="dentatus">dentatus</tp:taxon-name-part></tp:taxon-name></italic>, <italic><tp:taxon-name><tp:taxon-name-part taxon-name-part-type="genus" reg="Hydrovatus">H.</tp:taxon-name-part><tp:taxon-name-part taxon-name-part-type="species" reg="otiosus">otiosus</tp:taxon-name-part></tp:taxon-name></italic>, <italic><tp:taxon-name><tp:taxon-name-part taxon-name-part-type="genus" reg="Hydrovatus">H.</tp:taxon-name-part><tp:taxon-name-part taxon-name-part-type="species" reg="parvulus">parvulus</tp:taxon-name-part></tp:taxon-name></italic>, <italic><tp:taxon-name><tp:taxon-name-part taxon-name-part-type="genus" reg="Hydrovatus">H.</tp:taxon-name-part><tp:taxon-name-part taxon-name-part-type="species" reg="pictulus">pictulus</tp:taxon-name-part></tp:taxon-name></italic>, <italic><tp:taxon-name><tp:taxon-name-part taxon-name-part-type="genus" reg="Hydrovatus">H.</tp:taxon-name-part><tp:taxon-name-part taxon-name-part-type="species" reg="testudinarius">testudinarius</tp:taxon-name-part></tp:taxon-name></italic>, <italic><tp:taxon-name><tp:taxon-name-part taxon-name-part-type="genus" reg="Hydrovatus">H.</tp:taxon-name-part></tp:taxon-name></italic> sp. Ma7, <italic><tp:taxon-name><tp:taxon-name-part taxon-name-part-type="genus" reg="Laccophilus">Laccophilus</tp:taxon-name-part><tp:taxon-name-part taxon-name-part-type="species" reg="addendus">addendus</tp:taxon-name-part></tp:taxon-name></italic>, <italic><tp:taxon-name><tp:taxon-name-part taxon-name-part-type="genus" reg="Laccophilus">L.</tp:taxon-name-part><tp:taxon-name-part taxon-name-part-type="species" reg="flaveolus">flaveolus</tp:taxon-name-part></tp:taxon-name></italic>, <italic><tp:taxon-name><tp:taxon-name-part taxon-name-part-type="genus" reg="Laccophilus">L.</tp:taxon-name-part><tp:taxon-name-part taxon-name-part-type="species" reg="pallescens">pallescens</tp:taxon-name-part></tp:taxon-name></italic>, <italic><tp:taxon-name><tp:taxon-name-part taxon-name-part-type="genus" reg="Laccophilus">L.</tp:taxon-name-part><tp:taxon-name-part taxon-name-part-type="species" reg="posticus">posticus</tp:taxon-name-part></tp:taxon-name></italic>, <italic><tp:taxon-name><tp:taxon-name-part taxon-name-part-type="genus" reg="Laccophilus">L.</tp:taxon-name-part><tp:taxon-name-part taxon-name-part-type="species" reg="rivulosus">rivulosus</tp:taxon-name-part></tp:taxon-name></italic>, <italic><tp:taxon-name><tp:taxon-name-part taxon-name-part-type="genus" reg="Laccophilus">L.</tp:taxon-name-part><tp:taxon-name-part taxon-name-part-type="species" reg="seyrigi">seyrigi</tp:taxon-name-part></tp:taxon-name></italic>, <italic><tp:taxon-name><tp:taxon-name-part taxon-name-part-type="genus" reg="Methles">Methles</tp:taxon-name-part></tp:taxon-name></italic> sp. Ma5, <italic><tp:taxon-name><tp:taxon-name-part taxon-name-part-type="genus" reg="Neohydrocoptus">Neohydrocoptus</tp:taxon-name-part><tp:taxon-name-part taxon-name-part-type="species" reg="seriatus">seriatus</tp:taxon-name-part></tp:taxon-name></italic>, <italic><tp:taxon-name><tp:taxon-name-part taxon-name-part-type="genus" reg="Pachynectes">Pachynectes</tp:taxon-name-part></tp:taxon-name></italic> sp. Ma1, <italic><tp:taxon-name><tp:taxon-name-part taxon-name-part-type="genus" reg="Philaccolus">Philaccolus</tp:taxon-name-part><tp:taxon-name-part taxon-name-part-type="species" reg="elongatus">elongatus</tp:taxon-name-part></tp:taxon-name></italic>, <italic><tp:taxon-name><tp:taxon-name-part taxon-name-part-type="genus" reg="Pseuduvarus">Pseuduvarus</tp:taxon-name-part></tp:taxon-name></italic> sp. Ma1, <italic><tp:taxon-name><tp:taxon-name-part taxon-name-part-type="genus" reg="Rhantaticus">Rhantaticus</tp:taxon-name-part><tp:taxon-name-part taxon-name-part-type="species" reg="congestus">congestus</tp:taxon-name-part></tp:taxon-name></italic>, <italic><tp:taxon-name><tp:taxon-name-part taxon-name-part-type="genus" reg="Uvarus">Uvarus</tp:taxon-name-part><tp:taxon-name-part taxon-name-part-type="species" reg="rivulorum">rivulorum</tp:taxon-name-part></tp:taxon-name></italic>. <bold>Sites located in inner Makay: D</bold> puddle (on the right) on the sandy bank of the Andranomanintsy River (left half of the picture) (MAK-3), habitat of <italic><tp:taxon-name><tp:taxon-name-part taxon-name-part-type="genus" reg="Copelatus">Copelatus</tp:taxon-name-part><tp:taxon-name-part taxon-name-part-type="species" reg="ruficapillus">ruficapillus</tp:taxon-name-part></tp:taxon-name></italic>, <italic><tp:taxon-name><tp:taxon-name-part taxon-name-part-type="genus" reg="Hydrovatus">Hydrovatus</tp:taxon-name-part><tp:taxon-name-part taxon-name-part-type="species" reg="acuminatus">acuminatus</tp:taxon-name-part></tp:taxon-name></italic>, <italic><tp:taxon-name><tp:taxon-name-part taxon-name-part-type="genus" reg="Hyphydrus">Hyphydrus</tp:taxon-name-part><tp:taxon-name-part taxon-name-part-type="species" reg="separandus">separandus</tp:taxon-name-part></tp:taxon-name></italic>, <italic><tp:taxon-name><tp:taxon-name-part taxon-name-part-type="genus" reg="Laccophilus">Laccophilus</tp:taxon-name-part><tp:taxon-name-part taxon-name-part-type="species" reg="makay">makay</tp:taxon-name-part></tp:taxon-name></italic>, <italic><tp:taxon-name><tp:taxon-name-part taxon-name-part-type="genus" reg="Laccophilus">L.</tp:taxon-name-part><tp:taxon-name-part taxon-name-part-type="species" reg="posticus">posticus</tp:taxon-name-part></tp:taxon-name></italic>, <italic><tp:taxon-name><tp:taxon-name-part taxon-name-part-type="genus" reg="Madaglymbus">Madaglymbus</tp:taxon-name-part><tp:taxon-name-part taxon-name-part-type="species" reg="fairmairei">fairmairei</tp:taxon-name-part></tp:taxon-name></italic>, <italic><tp:taxon-name><tp:taxon-name-part taxon-name-part-type="genus" reg="Pachynectes">Pachynectes</tp:taxon-name-part></tp:taxon-name></italic> sp. Ma1 <bold>E</bold> spring on the bank of the Andranomanintsy River (MAK-4), habitat of <italic><tp:taxon-name><tp:taxon-name-part taxon-name-part-type="genus" reg="Copelatus">Copelatus</tp:taxon-name-part><tp:taxon-name-part taxon-name-part-type="species" reg="ruficapillus">ruficapillus</tp:taxon-name-part></tp:taxon-name></italic>, <italic><tp:taxon-name><tp:taxon-name-part taxon-name-part-type="genus" reg="Hydroglyphus">Hydroglyphus</tp:taxon-name-part><tp:taxon-name-part taxon-name-part-type="species" reg="capitatus">capitatus</tp:taxon-name-part></tp:taxon-name></italic>, <italic><tp:taxon-name><tp:taxon-name-part taxon-name-part-type="genus" reg="Hydroglyphus">H.</tp:taxon-name-part><tp:taxon-name-part taxon-name-part-type="species" reg="geminodes">geminodes</tp:taxon-name-part></tp:taxon-name></italic>, <italic><tp:taxon-name><tp:taxon-name-part taxon-name-part-type="genus" reg="Hyphydrus">Hyphydrus</tp:taxon-name-part><tp:taxon-name-part taxon-name-part-type="species" reg="separandus">separandus</tp:taxon-name-part></tp:taxon-name></italic>, <italic><tp:taxon-name><tp:taxon-name-part taxon-name-part-type="genus" reg="Laccophilus">Laccophilus</tp:taxon-name-part><tp:taxon-name-part taxon-name-part-type="species" reg="makay">makay</tp:taxon-name-part></tp:taxon-name></italic>, <italic><tp:taxon-name><tp:taxon-name-part taxon-name-part-type="genus" reg="Laccophilus">L.</tp:taxon-name-part><tp:taxon-name-part taxon-name-part-type="species" reg="posticus">posticus</tp:taxon-name-part></tp:taxon-name></italic>, <italic><tp:taxon-name><tp:taxon-name-part taxon-name-part-type="genus" reg="Pachynectes">Pachynectes</tp:taxon-name-part></tp:taxon-name></italic> sp. Ma1 <bold>F</bold> deep pond above natural dam in the bottom of a canyon (MAK-5A), habitat of <italic><tp:taxon-name><tp:taxon-name-part taxon-name-part-type="genus" reg="Africophilus">Africophilus</tp:taxon-name-part><tp:taxon-name-part taxon-name-part-type="species" reg="nesiotes">nesiotes</tp:taxon-name-part></tp:taxon-name></italic>, <italic><tp:taxon-name><tp:taxon-name-part taxon-name-part-type="genus" reg="Hyphydrus">Hyphydrus</tp:taxon-name-part><tp:taxon-name-part taxon-name-part-type="species" reg="separandus">separandus</tp:taxon-name-part></tp:taxon-name></italic>, <italic><tp:taxon-name><tp:taxon-name-part taxon-name-part-type="genus" reg="Laccophilus">L.</tp:taxon-name-part><tp:taxon-name-part taxon-name-part-type="species" reg="addendus">addendus</tp:taxon-name-part></tp:taxon-name></italic>, <italic><tp:taxon-name><tp:taxon-name-part taxon-name-part-type="genus" reg="Laccophilus">Laccophilus</tp:taxon-name-part><tp:taxon-name-part taxon-name-part-type="species" reg="insularum">insularum</tp:taxon-name-part></tp:taxon-name></italic>, <italic><tp:taxon-name><tp:taxon-name-part taxon-name-part-type="genus" reg="Laccophilus">L.</tp:taxon-name-part><tp:taxon-name-part taxon-name-part-type="species" reg="makay">makay</tp:taxon-name-part></tp:taxon-name></italic>, <italic><tp:taxon-name><tp:taxon-name-part taxon-name-part-type="genus" reg="Neptosternus">Neptosternus</tp:taxon-name-part><tp:taxon-name-part taxon-name-part-type="species" reg="oblongus">oblongus</tp:taxon-name-part></tp:taxon-name></italic>, <italic><tp:taxon-name><tp:taxon-name-part taxon-name-part-type="genus" reg="Pachynectes">Pachynectes</tp:taxon-name-part></tp:taxon-name></italic> sp. Ma1, <italic><tp:taxon-name><tp:taxon-name-part taxon-name-part-type="genus" reg="Pachynectes">P.</tp:taxon-name-part></tp:taxon-name></italic> sp. Ma4 <bold>G</bold> edge of small shallow stream, in the bottom of a deep strongly embanked canyon, with orange deposit of iron bacteria (MAK-6), habitat of <italic><tp:taxon-name><tp:taxon-name-part taxon-name-part-type="genus" reg="Copelatus">Copelatus</tp:taxon-name-part><tp:taxon-name-part taxon-name-part-type="species" reg="acamas">acamas</tp:taxon-name-part></tp:taxon-name></italic> and <italic><tp:taxon-name><tp:taxon-name-part taxon-name-part-type="genus" reg="Laccophilus">Laccophilus</tp:taxon-name-part><tp:taxon-name-part taxon-name-part-type="species" reg="makay">makay</tp:taxon-name-part></tp:taxon-name></italic><bold>H</bold> vertical rock wall with water film and crust of bryophytes and algae, in the bottom of a deep canyon (MAK-9), habitat of <italic><tp:taxon-name><tp:taxon-name-part taxon-name-part-type="genus" reg="Africophilus">Africophilus</tp:taxon-name-part><tp:taxon-name-part taxon-name-part-type="species" reg="bartolozzii">bartolozzii</tp:taxon-name-part></tp:taxon-name></italic><bold>I</bold> large quiet and shaded pool in forest, along streamlet, with masses of tree roots and bottom of sand, gravel and stones (MAK-8), habitat of <italic><tp:taxon-name><tp:taxon-name-part taxon-name-part-type="genus" reg="Africophilus">Africophilus</tp:taxon-name-part><tp:taxon-name-part taxon-name-part-type="species" reg="bartolozzii">bartolozzii</tp:taxon-name-part></tp:taxon-name></italic>, <italic><tp:taxon-name><tp:taxon-name-part taxon-name-part-type="genus" reg="Africophilus">A.</tp:taxon-name-part><tp:taxon-name-part taxon-name-part-type="species" reg="nesiotes">nesiotes</tp:taxon-name-part></tp:taxon-name></italic>, <italic><tp:taxon-name><tp:taxon-name-part taxon-name-part-type="genus" reg="Copelatus">Copelatus</tp:taxon-name-part><tp:taxon-name-part taxon-name-part-type="species" reg="ruficapillus">ruficapillus</tp:taxon-name-part></tp:taxon-name></italic>, <italic><tp:taxon-name><tp:taxon-name-part taxon-name-part-type="genus" reg="Hydaticus">Hydaticus</tp:taxon-name-part><tp:taxon-name-part taxon-name-part-type="species" reg="sobrinus">sobrinus</tp:taxon-name-part></tp:taxon-name></italic>, <italic><tp:taxon-name><tp:taxon-name-part taxon-name-part-type="genus" reg="Hyphydrus">Hyphydrus</tp:taxon-name-part><tp:taxon-name-part taxon-name-part-type="species" reg="separandus">separandus</tp:taxon-name-part></tp:taxon-name></italic>, <italic><tp:taxon-name><tp:taxon-name-part taxon-name-part-type="genus" reg="Laccophilus">Laccophilus</tp:taxon-name-part><tp:taxon-name-part taxon-name-part-type="species" reg="makay">makay</tp:taxon-name-part></tp:taxon-name></italic>, <italic><tp:taxon-name><tp:taxon-name-part taxon-name-part-type="genus" reg="Pachynectes">Pachynectes</tp:taxon-name-part></tp:taxon-name></italic> sp. Ma1 <bold>J</bold> (context) <bold>K</bold> (close-up) Puddle with orange masses of iron bacteria, in stream bed, in the bottom of a deep strongly embanked canyon (MAK-7), habitat of <italic><tp:taxon-name><tp:taxon-name-part taxon-name-part-type="genus" reg="Copelatus">Copelatus</tp:taxon-name-part><tp:taxon-name-part taxon-name-part-type="species" reg="acamas">acamas</tp:taxon-name-part></tp:taxon-name></italic>, <italic><tp:taxon-name><tp:taxon-name-part taxon-name-part-type="genus" reg="Copelatus">C.</tp:taxon-name-part><tp:taxon-name-part taxon-name-part-type="species" reg="ruficapillus">ruficapillus</tp:taxon-name-part></tp:taxon-name></italic>, <italic><tp:taxon-name><tp:taxon-name-part taxon-name-part-type="genus" reg="Laccophilus">Laccophilus</tp:taxon-name-part><tp:taxon-name-part taxon-name-part-type="species" reg="makay">makay</tp:taxon-name-part></tp:taxon-name></italic><bold>L</bold> (context) <bold>M</bold> (close-up) Small pool with clay-sandy bottom and plant debris, in a small canyon, in gallery forest (MAK-10), habitat of <italic><tp:taxon-name><tp:taxon-name-part taxon-name-part-type="genus" reg="Copelatus">Copelatus</tp:taxon-name-part><tp:taxon-name-part taxon-name-part-type="species" reg="ruficapillus">ruficapillus</tp:taxon-name-part></tp:taxon-name></italic>, <italic><tp:taxon-name><tp:taxon-name-part taxon-name-part-type="genus" reg="Hyphydrus">Hyphydrus</tp:taxon-name-part><tp:taxon-name-part taxon-name-part-type="species" reg="separandus">separandus</tp:taxon-name-part></tp:taxon-name></italic>, <italic><tp:taxon-name><tp:taxon-name-part taxon-name-part-type="genus" reg="Laccophilus">Laccophilus</tp:taxon-name-part><tp:taxon-name-part taxon-name-part-type="species" reg="makay">makay</tp:taxon-name-part></tp:taxon-name></italic>, <italic><tp:taxon-name><tp:taxon-name-part taxon-name-part-type="genus" reg="Madaglymbus">Madaglymbus</tp:taxon-name-part><tp:taxon-name-part taxon-name-part-type="species" reg="fairmairei">fairmairei</tp:taxon-name-part></tp:taxon-name></italic><bold>N</bold> small shaded pool, with orange masses of iron bacteria, in gallery forest against the wall of a canyon (MAK-14A), habitat of <italic><tp:taxon-name><tp:taxon-name-part taxon-name-part-type="genus" reg="Africophilus">Africophilus</tp:taxon-name-part><tp:taxon-name-part taxon-name-part-type="species" reg="nesiotes">nesiotes</tp:taxon-name-part></tp:taxon-name></italic>, <italic><tp:taxon-name><tp:taxon-name-part taxon-name-part-type="genus" reg="Copelatus">Copelatus</tp:taxon-name-part><tp:taxon-name-part taxon-name-part-type="species" reg="acamas">acamas</tp:taxon-name-part></tp:taxon-name></italic>, <italic><tp:taxon-name><tp:taxon-name-part taxon-name-part-type="genus" reg="Hydaticus">Hydaticus</tp:taxon-name-part><tp:taxon-name-part taxon-name-part-type="species" reg="dorsiger">dorsiger</tp:taxon-name-part></tp:taxon-name></italic>, <italic><tp:taxon-name><tp:taxon-name-part taxon-name-part-type="genus" reg="Hyphydrus">Hyphydrus</tp:taxon-name-part><tp:taxon-name-part taxon-name-part-type="species" reg="separandus">separandus</tp:taxon-name-part></tp:taxon-name></italic>, <italic><tp:taxon-name><tp:taxon-name-part taxon-name-part-type="genus" reg="Laccophilus">Laccophilus</tp:taxon-name-part><tp:taxon-name-part taxon-name-part-type="species" reg="makay">makay</tp:taxon-name-part></tp:taxon-name></italic>, <italic><tp:taxon-name><tp:taxon-name-part taxon-name-part-type="genus" reg="Pachynectes">Pachynectes</tp:taxon-name-part></tp:taxon-name></italic> sp. Ma1, <italic><tp:taxon-name><tp:taxon-name-part taxon-name-part-type="genus" reg="Pachynectes">P.</tp:taxon-name-part></tp:taxon-name></italic> sp. Ma4 <bold>O</bold> small muddy pond, with sparse vegetation, in open area on the sandy banks of the Menapanda River (MAK-11A), habitat of <italic><tp:taxon-name><tp:taxon-name-part taxon-name-part-type="genus" reg="Canthydrus">Canthydrus</tp:taxon-name-part><tp:taxon-name-part taxon-name-part-type="species" reg="guttula">guttula</tp:taxon-name-part></tp:taxon-name></italic>, <italic><tp:taxon-name><tp:taxon-name-part taxon-name-part-type="genus" reg="Copelatus">Copelatus</tp:taxon-name-part><tp:taxon-name-part taxon-name-part-type="species" reg="polystrigus">polystrigus</tp:taxon-name-part></tp:taxon-name></italic>, <italic><tp:taxon-name><tp:taxon-name-part taxon-name-part-type="genus" reg="Hydaticus">Hydaticus</tp:taxon-name-part><tp:taxon-name-part taxon-name-part-type="species" reg="dorsiger">dorsiger</tp:taxon-name-part></tp:taxon-name></italic>, <italic><tp:taxon-name><tp:taxon-name-part taxon-name-part-type="genus" reg="Laccophilus">Laccophilus</tp:taxon-name-part><tp:taxon-name-part taxon-name-part-type="species" reg="addendus">addendus</tp:taxon-name-part></tp:taxon-name></italic>, <italic><tp:taxon-name><tp:taxon-name-part taxon-name-part-type="genus" reg="Laccophilus">L.</tp:taxon-name-part><tp:taxon-name-part taxon-name-part-type="species" reg="posticus">posticus</tp:taxon-name-part></tp:taxon-name></italic>, <italic><tp:taxon-name><tp:taxon-name-part taxon-name-part-type="genus" reg="Neohydrocoptus">Neohydrocoptus</tp:taxon-name-part><tp:taxon-name-part taxon-name-part-type="species" reg="seriatus">seriatus</tp:taxon-name-part></tp:taxon-name></italic><bold>P</bold> puddle with turbid water and without vegetation, in open area on the sandy banks of the Menapanda River (MAK-11-B), habitat of <italic><tp:taxon-name><tp:taxon-name-part taxon-name-part-type="genus" reg="Copelatus">Copelatus</tp:taxon-name-part><tp:taxon-name-part taxon-name-part-type="species" reg="polystrigus">polystrigus</tp:taxon-name-part></tp:taxon-name></italic>, <italic><tp:taxon-name><tp:taxon-name-part taxon-name-part-type="genus" reg="Copelatus">C.</tp:taxon-name-part><tp:taxon-name-part taxon-name-part-type="species" reg="ruficapillus">ruficapillus</tp:taxon-name-part></tp:taxon-name></italic>, <italic><tp:taxon-name><tp:taxon-name-part taxon-name-part-type="genus" reg="Eretes">Eretes</tp:taxon-name-part><tp:taxon-name-part taxon-name-part-type="species" reg="griseus">griseus</tp:taxon-name-part></tp:taxon-name></italic>, <italic><tp:taxon-name><tp:taxon-name-part taxon-name-part-type="genus" reg="Hydaticus">Hydaticus</tp:taxon-name-part><tp:taxon-name-part taxon-name-part-type="species" reg="dorsiger">dorsiger</tp:taxon-name-part></tp:taxon-name></italic>, <italic><tp:taxon-name><tp:taxon-name-part taxon-name-part-type="genus" reg="Hydaticus">H.</tp:taxon-name-part><tp:taxon-name-part taxon-name-part-type="species" reg="exclamationis">exclamationis</tp:taxon-name-part></tp:taxon-name></italic>, <italic><tp:taxon-name><tp:taxon-name-part taxon-name-part-type="genus" reg="Hyphydrus">Hyphydrus</tp:taxon-name-part><tp:taxon-name-part taxon-name-part-type="species" reg="separandus">separandus</tp:taxon-name-part></tp:taxon-name></italic>, <italic><tp:taxon-name><tp:taxon-name-part taxon-name-part-type="genus" reg="Laccophilus">Laccophilus</tp:taxon-name-part><tp:taxon-name-part taxon-name-part-type="species" reg="addendus">addendus</tp:taxon-name-part></tp:taxon-name></italic>, <italic><tp:taxon-name><tp:taxon-name-part taxon-name-part-type="genus" reg="Laccophilus">L.</tp:taxon-name-part><tp:taxon-name-part taxon-name-part-type="species" reg="posticus">posticus</tp:taxon-name-part></tp:taxon-name></italic>, <italic><tp:taxon-name><tp:taxon-name-part taxon-name-part-type="genus" reg="Madaglymbus">Madaglymbus</tp:taxon-name-part><tp:taxon-name-part taxon-name-part-type="species" reg="fairmairei">fairmairei</tp:taxon-name-part></tp:taxon-name></italic>.</p></caption><graphic xmlns:xlink="http://www.w3.org/1999/xlink" xlink:href="zookeys-1127-001_article-85737__-g002.jpg" position="float" orientation="portrait" xlink:type="simple" id="oo_764728.jpg"><uri content-type="original_file" xlink:type="simple">https://binary.pensoft.net/fig/764728</uri></graphic></fig></tp:treatment-sec><ref-list><ref id="B40"><mixed-citation xmlns:xlink="http://www.w3.org/1999/xlink" xlink:type="simple"><person-group><name name-style="western"><surname>Guignot</surname><given-names>F</given-names></name></person-group> (<year>1959–1961</year>) Révision des Hydrocanthares d’Afrique (<tp:taxon-name><tp:taxon-name-part taxon-name-part-type="order">Coleoptera</tp:taxon-name-part></tp:taxon-name><tp:taxon-name><tp:taxon-name-part taxon-name-part-type="superfamily">Dytiscoidea</tp:taxon-name-part></tp:taxon-name>), parts 1-3. Annales du Musée Royal du Congo Belge Tervuren (8) Sciences Zoologiques 70, 78, 90: 1–995.</mixed-citation></ref><ref id="B8"><mixed-citation xmlns:xlink="http://www.w3.org/1999/xlink" xlink:type="simple"><person-group><name name-style="western"><surname>Bertrand</surname><given-names>H</given-names></name><name name-style="western"><surname>Legros</surname><given-names>C</given-names></name></person-group> (<year>1971</year>) <article-title>Hydrocanthares (excl. <tp:taxon-name><tp:taxon-name-part taxon-name-part-type="family">Gyrinidae</tp:taxon-name-part></tp:taxon-name>) recueillis à Madagascar (mission Bertrand, 1960).</article-title><source>Cahiers ORSTOM, série hydrobiologie</source><volume>5</volume>(<issue>3–4</issue>): <fpage>241</fpage>–<lpage>249</lpage>.</mixed-citation></ref><ref id="B2"><mixed-citation xmlns:xlink="http://www.w3.org/1999/xlink" xlink:type="simple"><person-group><name name-style="western"><surname>Bameul</surname><given-names>F</given-names></name></person-group> (<year>1984</year>) <article-title><tp:taxon-name><tp:taxon-name-part taxon-name-part-type="family">Haliplidae</tp:taxon-name-part></tp:taxon-name>, <tp:taxon-name><tp:taxon-name-part taxon-name-part-type="family">Noteridae</tp:taxon-name-part></tp:taxon-name>, <tp:taxon-name><tp:taxon-name-part taxon-name-part-type="family">Dytiscidae</tp:taxon-name-part></tp:taxon-name> et <tp:taxon-name><tp:taxon-name-part taxon-name-part-type="family">Gyrinidae</tp:taxon-name-part></tp:taxon-name> capturés dans les îles Mascareignes et à Madagascar par Yves Gomy (<tp:taxon-name><tp:taxon-name-part taxon-name-part-type="order">Coleoptera</tp:taxon-name-part></tp:taxon-name>, <tp:taxon-name><tp:taxon-name-part taxon-name-part-type="clade">Hydradephaga</tp:taxon-name-part></tp:taxon-name>).</article-title><source>Nouvelle Revue d’Entomologie</source><volume>1</volume>(<issue>1</issue>): <fpage>87</fpage>–<lpage>103</lpage>. [Nouvelle Série]</mixed-citation></ref><ref id="B56"><mixed-citation xmlns:xlink="http://www.w3.org/1999/xlink" xlink:type="simple"><person-group><name name-style="western"><surname>Rocchi</surname><given-names>S</given-names></name></person-group> (<year>1991</year>) <article-title>Contributo alla conoscenza degli <tp:taxon-name><tp:taxon-name-part taxon-name-part-type="family">Haliplidae</tp:taxon-name-part></tp:taxon-name> e dei <tp:taxon-name><tp:taxon-name-part taxon-name-part-type="family">Dytiscidae</tp:taxon-name-part></tp:taxon-name> del Madagascar con descrizione di due nuove specie (<tp:taxon-name><tp:taxon-name-part taxon-name-part-type="order">Coleoptera</tp:taxon-name-part></tp:taxon-name>).</article-title><source>Frustula Entomologica</source><volume>14</volume>(<issue>27</issue>): <fpage>71</fpage>–<lpage>89</lpage>. [Nuova Serie]</mixed-citation></ref><ref id="B42"><mixed-citation xmlns:xlink="http://www.w3.org/1999/xlink" xlink:type="simple"><person-group><name name-style="western"><surname>Hájek</surname><given-names>J</given-names></name><name name-style="western"><surname>Reiter</surname><given-names>A</given-names></name></person-group> (<year>2014</year>) Adephagous water beetles (<tp:taxon-name><tp:taxon-name-part taxon-name-part-type="order">Coleoptera</tp:taxon-name-part></tp:taxon-name>: <tp:taxon-name><tp:taxon-name-part taxon-name-part-type="family">Gyrinidae</tp:taxon-name-part></tp:taxon-name>, <tp:taxon-name><tp:taxon-name-part taxon-name-part-type="family">Haliplidae</tp:taxon-name-part></tp:taxon-name>, <tp:taxon-name><tp:taxon-name-part taxon-name-part-type="family">Noteridae</tp:taxon-name-part></tp:taxon-name>, <tp:taxon-name><tp:taxon-name-part taxon-name-part-type="family">Dytiscidae</tp:taxon-name-part></tp:taxon-name>) of Yemen and Dhofar region (Oman) with description of a new <italic><tp:taxon-name><tp:taxon-name-part taxon-name-part-type="genus">Hyphydrus</tp:taxon-name-part></tp:taxon-name></italic> from Socotra Island. Acta Entomologica Musei Nationalis Pragae 54(Supplementum): 63–99.</mixed-citation></ref><ref id="B24"><mixed-citation xmlns:xlink="http://www.w3.org/1999/xlink" xlink:type="simple"><person-group><name name-style="western"><surname>Bukontaite</surname><given-names>R</given-names></name><name name-style="western"><surname>Ranarilalatiana</surname><given-names>T</given-names></name><name name-style="western"><surname>Randriamihaja</surname><given-names>JH</given-names></name><name name-style="western"><surname>Bergsten</surname><given-names>J</given-names></name></person-group> (<year>2015</year>) In or out-of- Madagascar? Colonization patterns for large-bodied diving beetles (<tp:taxon-name><tp:taxon-name-part taxon-name-part-type="order">Coleoptera</tp:taxon-name-part></tp:taxon-name>: <tp:taxon-name><tp:taxon-name-part taxon-name-part-type="family">Dytiscidae</tp:taxon-name-part></tp:taxon-name>). PLoS ONE 10(3): e0120777. <ext-link xlink:type="simple" ext-link-type="doi" xlink:href="10.1371/journal.pone.0120777">https://doi.org/10.1371/journal.pone.0120777</ext-link></mixed-citation></ref></ref-list></tp:taxon-treatment>
