# Supplementary material for: ﻿The aquatic Adephaga of the Makay, central-western Madagascar, with description of two new diving beetle species (Coleoptera, Gyrinidae, Haliplidae, Noteridae, Dytiscidae)
Source: Zookeys. 2022 Nov 2;1127:1–60. doi: 10.3897/zookeys.1127.85737 (PMC9881503; doi:10.3897/zookeys.1127.85737)
Supplement: XML Treatment for Hydaticus sobrinus [file zookeys.1127.85737-treatment29.xml]

<!DOCTYPE tp:taxon-treatment
  PUBLIC "-//TaxonX//DTD Taxonomic Treatment Publishing DTD v0 20100105//EN" "tax-treatment-NSO.dtd">
<tp:taxon-treatment xmlns:tp="http://www.plazi.org/taxpub"><tp:treatment-meta><kwd-group><label>Taxon classification</label><kwd>
                <named-content content-type="kingdom">Animalia</named-content>
              </kwd><kwd>
                <named-content content-type="order">Coleoptera</named-content>
              </kwd><kwd>
                <named-content content-type="family">Dytiscidae</named-content>
              </kwd></kwd-group><mixed-citation publication-type="journal"><person-group><name><surname>Ramahandrison</surname><given-names>Andriamirado Tahina</given-names></name><name><surname>Rakouth</surname><given-names>Bakolimalala</given-names></name><name><surname>Manuel</surname><given-names>Michaël</given-names></name></person-group><article-title>﻿The aquatic <tp:taxon-name><tp:taxon-name-part taxon-name-part-type="suborder">Adephaga</tp:taxon-name-part></tp:taxon-name> of the Makay, central-western Madagascar, with description of two new diving beetle species (<tp:taxon-name><tp:taxon-name-part taxon-name-part-type="order">Coleoptera</tp:taxon-name-part></tp:taxon-name>, <tp:taxon-name><tp:taxon-name-part taxon-name-part-type="family">Gyrinidae</tp:taxon-name-part></tp:taxon-name>, <tp:taxon-name><tp:taxon-name-part taxon-name-part-type="family">Haliplidae</tp:taxon-name-part></tp:taxon-name>, <tp:taxon-name><tp:taxon-name-part taxon-name-part-type="family">Noteridae</tp:taxon-name-part></tp:taxon-name>, <tp:taxon-name><tp:taxon-name-part taxon-name-part-type="family">Dytiscidae</tp:taxon-name-part></tp:taxon-name>)</article-title><source>Zookeys</source><day>02</day><month>11</month><year>2022</year><volume>1127</volume><fpage>1</fpage><lpage>60</lpage><pub-id pub-id-type="doi">10.3897/zookeys.1127.85737</pub-id></mixed-citation></tp:treatment-meta><tp:nomenclature><label>﻿</label><tp:taxon-name>
              <object-id xmlns:xlink="http://www.w3.org/1999/xlink" content-type="arpha" xlink:type="simple">10EFC99D-F030-5636-9E57-0F45361FB166</object-id>
              <tp:taxon-name-part taxon-name-part-type="genus" reg="Hydaticus">Hydaticus</tp:taxon-name-part>
              <tp:taxon-name-part taxon-name-part-type="species" reg="sobrinus">sobrinus</tp:taxon-name-part>
            </tp:taxon-name><tp:taxon-authority>Aubé, 1838</tp:taxon-authority><tp:nomenclature-citation-list><tp:nomenclature-citation><tp:taxon-name>
                  <tp:taxon-name-part taxon-name-part-type="genus" reg="Hydaticus"/>
                  <tp:taxon-name-part taxon-name-part-type="species" reg="matruelis"/>
                  <tp:taxon-name-part taxon-name-part-type="variety" reg="obliquevittatus"/>
                </tp:taxon-name><comment>= <tp:taxon-name><tp:taxon-name-part taxon-name-part-type="genus" reg="Hydaticus">Hydaticus</tp:taxon-name-part><tp:taxon-name-part taxon-name-part-type="species" reg="matruelis">matruelis</tp:taxon-name-part><tp:taxon-name-part taxon-name-part-type="infraspecific-rank">var.</tp:taxon-name-part><tp:taxon-name-part taxon-name-part-type="variety" reg="obliquevittatus">obliquevittatus</tp:taxon-name-part></tp:taxon-name> Régimbart, 1895). </comment></tp:nomenclature-citation></tp:nomenclature-citation-list></tp:nomenclature><tp:treatment-sec sec-type="type locality" id="SECID0EZUCI"><title>Type locality.</title><p>Madagascar, Mascarene Islands (<xref ref-type="bibr" rid="B40">Guignot 1959–1961</xref>; <xref ref-type="bibr" rid="B8">Bertrand and Legros 1971</xref>; <xref ref-type="bibr" rid="B2">Bameul 1984</xref>; <xref ref-type="bibr" rid="B24">Bukontaite et al. 2015</xref>).</p></tp:treatment-sec><tp:treatment-sec sec-type="material" id="SECID0EPVCI"><title>Material examined.</title><p>1 ♀: MAK- 8; 2 ♀: MAK-50; 2 ♀♀: MAK-53; 1 ♂: MAK-54A; 2 ♀♀: MAK-59C.</p></tp:treatment-sec><tp:treatment-sec sec-type="distribution" id="SECID0EUVCI"><title>Distribution.</title><p>Mauritius, La Réunion, Madagascar. In Madagascar, widespread.</p></tp:treatment-sec><tp:treatment-sec sec-type="habitat" id="SECID0EZVCI"><title>Habitat in study area.</title><p>This species was collected only in inner Makay, in well-preserved forested or semi-forested areas. The habitats were isolated pools and very slowly flowing streams, with clear or slightly turbid water, sandy bottom (sometimes with stones), with moderate amount of plant debris and no vegetation.</p><sec sec-type="Subfamily Hydroporinae, tribe Bidessini" id="SECID0E5VCI"><title>Subfamily <tp:taxon-name><tp:taxon-name-part taxon-name-part-type="subfamily">Hydroporinae</tp:taxon-name-part></tp:taxon-name>, tribe <tp:taxon-name><tp:taxon-name-part taxon-name-part-type="tribe">Bidessini</tp:taxon-name-part></tp:taxon-name></title></sec></tp:treatment-sec><ref-list><ref id="B40"><mixed-citation xmlns:xlink="http://www.w3.org/1999/xlink" xlink:type="simple"><person-group><name name-style="western"><surname>Guignot</surname><given-names>F</given-names></name></person-group> (<year>1959–1961</year>) Révision des Hydrocanthares d’Afrique (<tp:taxon-name><tp:taxon-name-part taxon-name-part-type="order">Coleoptera</tp:taxon-name-part></tp:taxon-name><tp:taxon-name><tp:taxon-name-part taxon-name-part-type="superfamily">Dytiscoidea</tp:taxon-name-part></tp:taxon-name>), parts 1-3. Annales du Musée Royal du Congo Belge Tervuren (8) Sciences Zoologiques 70, 78, 90: 1–995.</mixed-citation></ref><ref id="B8"><mixed-citation xmlns:xlink="http://www.w3.org/1999/xlink" xlink:type="simple"><person-group><name name-style="western"><surname>Bertrand</surname><given-names>H</given-names></name><name name-style="western"><surname>Legros</surname><given-names>C</given-names></name></person-group> (<year>1971</year>) <article-title>Hydrocanthares (excl. <tp:taxon-name><tp:taxon-name-part taxon-name-part-type="family">Gyrinidae</tp:taxon-name-part></tp:taxon-name>) recueillis à Madagascar (mission Bertrand, 1960).</article-title><source>Cahiers ORSTOM, série hydrobiologie</source><volume>5</volume>(<issue>3–4</issue>): <fpage>241</fpage>–<lpage>249</lpage>.</mixed-citation></ref><ref id="B2"><mixed-citation xmlns:xlink="http://www.w3.org/1999/xlink" xlink:type="simple"><person-group><name name-style="western"><surname>Bameul</surname><given-names>F</given-names></name></person-group> (<year>1984</year>) <article-title><tp:taxon-name><tp:taxon-name-part taxon-name-part-type="family">Haliplidae</tp:taxon-name-part></tp:taxon-name>, <tp:taxon-name><tp:taxon-name-part taxon-name-part-type="family">Noteridae</tp:taxon-name-part></tp:taxon-name>, <tp:taxon-name><tp:taxon-name-part taxon-name-part-type="family">Dytiscidae</tp:taxon-name-part></tp:taxon-name> et <tp:taxon-name><tp:taxon-name-part taxon-name-part-type="family">Gyrinidae</tp:taxon-name-part></tp:taxon-name> capturés dans les îles Mascareignes et à Madagascar par Yves Gomy (<tp:taxon-name><tp:taxon-name-part taxon-name-part-type="order">Coleoptera</tp:taxon-name-part></tp:taxon-name>, <tp:taxon-name><tp:taxon-name-part taxon-name-part-type="clade">Hydradephaga</tp:taxon-name-part></tp:taxon-name>).</article-title><source>Nouvelle Revue d’Entomologie</source><volume>1</volume>(<issue>1</issue>): <fpage>87</fpage>–<lpage>103</lpage>. [Nouvelle Série]</mixed-citation></ref><ref id="B24"><mixed-citation xmlns:xlink="http://www.w3.org/1999/xlink" xlink:type="simple"><person-group><name name-style="western"><surname>Bukontaite</surname><given-names>R</given-names></name><name name-style="western"><surname>Ranarilalatiana</surname><given-names>T</given-names></name><name name-style="western"><surname>Randriamihaja</surname><given-names>JH</given-names></name><name name-style="western"><surname>Bergsten</surname><given-names>J</given-names></name></person-group> (<year>2015</year>) In or out-of- Madagascar? Colonization patterns for large-bodied diving beetles (<tp:taxon-name><tp:taxon-name-part taxon-name-part-type="order">Coleoptera</tp:taxon-name-part></tp:taxon-name>: <tp:taxon-name><tp:taxon-name-part taxon-name-part-type="family">Dytiscidae</tp:taxon-name-part></tp:taxon-name>). PLoS ONE 10(3): e0120777. <ext-link xlink:type="simple" ext-link-type="doi" xlink:href="10.1371/journal.pone.0120777">https://doi.org/10.1371/journal.pone.0120777</ext-link></mixed-citation></ref></ref-list></tp:taxon-treatment>
