# Supplementary material for: ﻿The aquatic Adephaga of the Makay, central-western Madagascar, with description of two new diving beetle species (Coleoptera, Gyrinidae, Haliplidae, Noteridae, Dytiscidae)
Source: Zookeys. 2022 Nov 2;1127:1–60. doi: 10.3897/zookeys.1127.85737 (PMC9881503; doi:10.3897/zookeys.1127.85737)
Supplement: XML Treatment for Hydrovatus testudinarius [file zookeys.1127.85737-treatment54.xml]

<!DOCTYPE tp:taxon-treatment
  PUBLIC "-//TaxonX//DTD Taxonomic Treatment Publishing DTD v0 20100105//EN" "tax-treatment-NSO.dtd">
<tp:taxon-treatment xmlns:tp="http://www.plazi.org/taxpub"><tp:treatment-meta><kwd-group><label>Taxon classification</label><kwd>
                <named-content content-type="kingdom">Animalia</named-content>
              </kwd><kwd>
                <named-content content-type="order">Coleoptera</named-content>
              </kwd><kwd>
                <named-content content-type="family">Dytiscidae</named-content>
              </kwd></kwd-group><mixed-citation publication-type="journal"><person-group><name><surname>Ramahandrison</surname><given-names>Andriamirado Tahina</given-names></name><name><surname>Rakouth</surname><given-names>Bakolimalala</given-names></name><name><surname>Manuel</surname><given-names>Michaël</given-names></name></person-group><article-title>﻿The aquatic <tp:taxon-name><tp:taxon-name-part taxon-name-part-type="suborder">Adephaga</tp:taxon-name-part></tp:taxon-name> of the Makay, central-western Madagascar, with description of two new diving beetle species (<tp:taxon-name><tp:taxon-name-part taxon-name-part-type="order">Coleoptera</tp:taxon-name-part></tp:taxon-name>, <tp:taxon-name><tp:taxon-name-part taxon-name-part-type="family">Gyrinidae</tp:taxon-name-part></tp:taxon-name>, <tp:taxon-name><tp:taxon-name-part taxon-name-part-type="family">Haliplidae</tp:taxon-name-part></tp:taxon-name>, <tp:taxon-name><tp:taxon-name-part taxon-name-part-type="family">Noteridae</tp:taxon-name-part></tp:taxon-name>, <tp:taxon-name><tp:taxon-name-part taxon-name-part-type="family">Dytiscidae</tp:taxon-name-part></tp:taxon-name>)</article-title><source>Zookeys</source><day>02</day><month>11</month><year>2022</year><volume>1127</volume><fpage>1</fpage><lpage>60</lpage><pub-id pub-id-type="doi">10.3897/zookeys.1127.85737</pub-id></mixed-citation></tp:treatment-meta><tp:nomenclature><label>﻿</label><tp:taxon-name>
              <object-id xmlns:xlink="http://www.w3.org/1999/xlink" content-type="arpha" xlink:type="simple">EDDE447E-9595-57E2-AF35-61562E242B6E</object-id>
              <tp:taxon-name-part taxon-name-part-type="genus" reg="Hydrovatus">Hydrovatus</tp:taxon-name-part>
              <tp:taxon-name-part taxon-name-part-type="species" reg="testudinarius">testudinarius</tp:taxon-name-part>
            </tp:taxon-name><tp:taxon-authority>Régimbart, 1895</tp:taxon-authority></tp:nomenclature><tp:treatment-sec sec-type="type locality" id="SECID0EK3AK"><title>Type locality.</title><p>Madagascar, Antananarivo, Ambodinandohalo Lake.</p></tp:treatment-sec><tp:treatment-sec sec-type="material" id="SECID0EP3AK"><title>Material examined.</title><p>7 ♂♂, 3 ♀♀: MAK-2.</p></tp:treatment-sec><tp:treatment-sec sec-type="distribution" id="SECID0EU3AK"><title>Distribution.</title><p>Madagascar, widespread but not common (<xref ref-type="bibr" rid="B40">Guignot 1959–1961</xref>; <xref ref-type="bibr" rid="B56">Rocchi 1991</xref>; <xref ref-type="bibr" rid="B20">Biström 1996</xref>).</p></tp:treatment-sec><tp:treatment-sec sec-type="habitat" id="SECID0EG4AK"><title>Habitat in study area.</title><p>Same as <italic><tp:taxon-name><tp:taxon-name-part taxon-name-part-type="genus" reg="Hydrovatus">Hydrovatus</tp:taxon-name-part><tp:taxon-name-part taxon-name-part-type="species" reg="dentatus">dentatus</tp:taxon-name-part></tp:taxon-name></italic> (see above).</p></tp:treatment-sec><ref-list><ref id="B40"><mixed-citation xmlns:xlink="http://www.w3.org/1999/xlink" xlink:type="simple"><person-group><name name-style="western"><surname>Guignot</surname><given-names>F</given-names></name></person-group> (<year>1959–1961</year>) Révision des Hydrocanthares d’Afrique (<tp:taxon-name><tp:taxon-name-part taxon-name-part-type="order">Coleoptera</tp:taxon-name-part></tp:taxon-name><tp:taxon-name><tp:taxon-name-part taxon-name-part-type="superfamily">Dytiscoidea</tp:taxon-name-part></tp:taxon-name>), parts 1-3. Annales du Musée Royal du Congo Belge Tervuren (8) Sciences Zoologiques 70, 78, 90: 1–995.</mixed-citation></ref><ref id="B56"><mixed-citation xmlns:xlink="http://www.w3.org/1999/xlink" xlink:type="simple"><person-group><name name-style="western"><surname>Rocchi</surname><given-names>S</given-names></name></person-group> (<year>1991</year>) <article-title>Contributo alla conoscenza degli <tp:taxon-name><tp:taxon-name-part taxon-name-part-type="family">Haliplidae</tp:taxon-name-part></tp:taxon-name> e dei <tp:taxon-name><tp:taxon-name-part taxon-name-part-type="family">Dytiscidae</tp:taxon-name-part></tp:taxon-name> del Madagascar con descrizione di due nuove specie (<tp:taxon-name><tp:taxon-name-part taxon-name-part-type="order">Coleoptera</tp:taxon-name-part></tp:taxon-name>).</article-title><source>Frustula Entomologica</source><volume>14</volume>(<issue>27</issue>): <fpage>71</fpage>–<lpage>89</lpage>. [Nuova Serie]</mixed-citation></ref><ref id="B20"><mixed-citation xmlns:xlink="http://www.w3.org/1999/xlink" xlink:type="simple"><person-group><name name-style="western"><surname>Biström</surname><given-names>O</given-names></name></person-group> (<year>1996</year>) <article-title>Taxonomic revision of the genus <italic><tp:taxon-name><tp:taxon-name-part taxon-name-part-type="genus">Hydrovatus</tp:taxon-name-part></tp:taxon-name></italic> Motschulsky (<tp:taxon-name><tp:taxon-name-part taxon-name-part-type="order">Coleoptera</tp:taxon-name-part></tp:taxon-name>, <tp:taxon-name><tp:taxon-name-part taxon-name-part-type="family">Dytiscidae</tp:taxon-name-part></tp:taxon-name>).</article-title><source>Entomologica Basiliensia</source><volume>19</volume>: <fpage>57</fpage>–<lpage>584</lpage>.</mixed-citation></ref></ref-list></tp:taxon-treatment>
