# Supplementary material for: ﻿The aquatic Adephaga of the Makay, central-western Madagascar, with description of two new diving beetle species (Coleoptera, Gyrinidae, Haliplidae, Noteridae, Dytiscidae)
Source: Zookeys. 2022 Nov 2;1127:1–60. doi: 10.3897/zookeys.1127.85737 (PMC9881503; doi:10.3897/zookeys.1127.85737)
Supplement: XML Treatment for Methles [file zookeys.1127.85737-treatment58.xml]

<!DOCTYPE tp:taxon-treatment
  PUBLIC "-//TaxonX//DTD Taxonomic Treatment Publishing DTD v0 20100105//EN" "tax-treatment-NSO.dtd">
<tp:taxon-treatment xmlns:tp="http://www.plazi.org/taxpub"><tp:treatment-meta><kwd-group><label>Taxon classification</label><kwd>
                <named-content content-type="kingdom">Animalia</named-content>
              </kwd><kwd>
                <named-content content-type="order">Coleoptera</named-content>
              </kwd><kwd>
                <named-content content-type="family">Dytiscidae</named-content>
              </kwd></kwd-group><mixed-citation publication-type="journal"><person-group><name><surname>Ramahandrison</surname><given-names>Andriamirado Tahina</given-names></name><name><surname>Rakouth</surname><given-names>Bakolimalala</given-names></name><name><surname>Manuel</surname><given-names>Michaël</given-names></name></person-group><article-title>﻿The aquatic <tp:taxon-name><tp:taxon-name-part taxon-name-part-type="suborder">Adephaga</tp:taxon-name-part></tp:taxon-name> of the Makay, central-western Madagascar, with description of two new diving beetle species (<tp:taxon-name><tp:taxon-name-part taxon-name-part-type="order">Coleoptera</tp:taxon-name-part></tp:taxon-name>, <tp:taxon-name><tp:taxon-name-part taxon-name-part-type="family">Gyrinidae</tp:taxon-name-part></tp:taxon-name>, <tp:taxon-name><tp:taxon-name-part taxon-name-part-type="family">Haliplidae</tp:taxon-name-part></tp:taxon-name>, <tp:taxon-name><tp:taxon-name-part taxon-name-part-type="family">Noteridae</tp:taxon-name-part></tp:taxon-name>, <tp:taxon-name><tp:taxon-name-part taxon-name-part-type="family">Dytiscidae</tp:taxon-name-part></tp:taxon-name>)</article-title><source>Zookeys</source><day>02</day><month>11</month><year>2022</year><volume>1127</volume><fpage>1</fpage><lpage>60</lpage><pub-id pub-id-type="doi">10.3897/zookeys.1127.85737</pub-id></mixed-citation></tp:treatment-meta><tp:nomenclature><label>﻿</label><tp:taxon-name>
              <object-id xmlns:xlink="http://www.w3.org/1999/xlink" content-type="arpha" xlink:type="simple">6AD22F63-6B67-5FD1-8A99-34F1817CA2AB</object-id>
              <tp:taxon-name-part taxon-name-part-type="genus" reg="Methles">Methles</tp:taxon-name-part>
            </tp:taxon-name><tp:taxon-authority>sp. Ma1</tp:taxon-authority></tp:nomenclature><tp:treatment-sec sec-type="material" id="SECID0ETHBK"><title>Material examined.</title><p>4 ♂♂, 3 ♀♀: MAK-44C; 1 ♂, 2 ♀♀: MAK-60.</p></tp:treatment-sec><tp:treatment-sec sec-type="notes" id="SECID0EYHBK"><title>Note.</title><p>The Malagasy species of the genus <italic><tp:taxon-name><tp:taxon-name-part taxon-name-part-type="genus" reg="Methles">Methles</tp:taxon-name-part></tp:taxon-name></italic> are in great need of revision, and in the current state of knowledge we cannot assign a name to this species.</p></tp:treatment-sec><tp:treatment-sec sec-type="distribution" id="SECID0EFIBK"><title>Distribution.</title><p>Unknown (but not confined to the Makay area).</p></tp:treatment-sec><tp:treatment-sec sec-type="habitat" id="SECID0EKIBK"><title>Habitat in study area.</title><p>This species was collected at two inner massif sites in northern Makay, with very different habitat characteristics. One was a blind channel in forest connected to River Sakapaly; this site is the locus typicus of <italic><tp:taxon-name><tp:taxon-name-part taxon-name-part-type="genus" reg="Copelatus">Copelatus</tp:taxon-name-part><tp:taxon-name-part taxon-name-part-type="species" reg="malavergnorum">malavergnorum</tp:taxon-name-part></tp:taxon-name></italic> sp. nov. (see “Habitat” under description of this species). The other site was an open marsh with vegetated margins (<tp:taxon-name><tp:taxon-name-part taxon-name-part-type="family">Cyperaceae</tp:taxon-name-part></tp:taxon-name> and <tp:taxon-name><tp:taxon-name-part taxon-name-part-type="family">Polygonaceae</tp:taxon-name-part></tp:taxon-name>), with muddy bottom and water rather turbid, in semi-forested context near the Sakapaly River. Both sites were preserved from anthropogenic disturbance.</p></tp:treatment-sec></tp:taxon-treatment>
