# Supplementary material for: ﻿The aquatic Adephaga of the Makay, central-western Madagascar, with description of two new diving beetle species (Coleoptera, Gyrinidae, Haliplidae, Noteridae, Dytiscidae)
Source: Zookeys. 2022 Nov 2;1127:1–60. doi: 10.3897/zookeys.1127.85737 (PMC9881503; doi:10.3897/zookeys.1127.85737)
Supplement: XML Treatment for Africophilus bartolozzii [file zookeys.1127.85737-treatment60.xml]

<!DOCTYPE tp:taxon-treatment
  PUBLIC "-//TaxonX//DTD Taxonomic Treatment Publishing DTD v0 20100105//EN" "tax-treatment-NSO.dtd">
<tp:taxon-treatment xmlns:tp="http://www.plazi.org/taxpub"><tp:treatment-meta><kwd-group><label>Taxon classification</label><kwd>
                <named-content content-type="kingdom">Animalia</named-content>
              </kwd><kwd>
                <named-content content-type="order">Coleoptera</named-content>
              </kwd><kwd>
                <named-content content-type="family">Dytiscidae</named-content>
              </kwd></kwd-group><mixed-citation publication-type="journal"><person-group><name><surname>Ramahandrison</surname><given-names>Andriamirado Tahina</given-names></name><name><surname>Rakouth</surname><given-names>Bakolimalala</given-names></name><name><surname>Manuel</surname><given-names>Michaël</given-names></name></person-group><article-title>﻿The aquatic <tp:taxon-name><tp:taxon-name-part taxon-name-part-type="suborder">Adephaga</tp:taxon-name-part></tp:taxon-name> of the Makay, central-western Madagascar, with description of two new diving beetle species (<tp:taxon-name><tp:taxon-name-part taxon-name-part-type="order">Coleoptera</tp:taxon-name-part></tp:taxon-name>, <tp:taxon-name><tp:taxon-name-part taxon-name-part-type="family">Gyrinidae</tp:taxon-name-part></tp:taxon-name>, <tp:taxon-name><tp:taxon-name-part taxon-name-part-type="family">Haliplidae</tp:taxon-name-part></tp:taxon-name>, <tp:taxon-name><tp:taxon-name-part taxon-name-part-type="family">Noteridae</tp:taxon-name-part></tp:taxon-name>, <tp:taxon-name><tp:taxon-name-part taxon-name-part-type="family">Dytiscidae</tp:taxon-name-part></tp:taxon-name>)</article-title><source>Zookeys</source><day>02</day><month>11</month><year>2022</year><volume>1127</volume><fpage>1</fpage><lpage>60</lpage><pub-id pub-id-type="doi">10.3897/zookeys.1127.85737</pub-id></mixed-citation></tp:treatment-meta><tp:nomenclature><label>﻿</label><tp:taxon-name>
              <object-id xmlns:xlink="http://www.w3.org/1999/xlink" content-type="arpha" xlink:type="simple">11A6DFB8-A6C4-5F52-A2C8-AD8CBF440CFF</object-id>
              <tp:taxon-name-part taxon-name-part-type="genus" reg="Africophilus">Africophilus</tp:taxon-name-part>
              <tp:taxon-name-part taxon-name-part-type="species" reg="bartolozzii">bartolozzii</tp:taxon-name-part>
            </tp:taxon-name><tp:taxon-authority>Rocchi, 1991</tp:taxon-authority></tp:nomenclature><tp:treatment-sec sec-type="type locality" id="SECID0E2MBK"><title>Type locality.</title><p>Madagascar, Isalo National Park, Canyon des Singes.</p></tp:treatment-sec><tp:treatment-sec sec-type="material" id="SECID0EANBK"><title>Material examined.</title><p>1 ♀: MAK-8; 8 ♂♂, 8 ♀♀: MAK-9; 1 ♀: MAK-36B; 1 ♀: MAK-39B.</p></tp:treatment-sec><tp:treatment-sec sec-type="distribution" id="SECID0EFNBK"><title>Distribution.</title><p>Madagascar; previously known only from the sandstone massif of Isalo (<xref ref-type="bibr" rid="B56">Rocchi 1991</xref>).</p></tp:treatment-sec><tp:treatment-sec sec-type="habitat" id="SECID0EPNBK"><title>Habitat in study area</title><p><bold>(Fig. <xref ref-type="fig" rid="F2">2H, I</xref>).</bold> This hygropetric species was collected only in inner Makay. Three of the sampling sites were situated in forested contexts and one site in a non-forested context. In the latter (MAK-9), the habitat was vertical rock walls with water film and crust of bryophytes and algae, at the bottom of a narrow and deep canyon. The other habitats were puddles and pools with sandy – stony bottom along small streams. Like other members of the genus, this species lives at the edge of small water bodies in the water film retained by capillarity on the substratum surface above water line, or on rock surface covered with a thin and slowly seeping water film, often close to cascades.</p></tp:treatment-sec><tp:treatment-sec><!--Section generated to contain objects referenced in tp:taxon-treatment.--><fig id="F2" position="float" orientation="portrait"><object-id xmlns:xlink="http://www.w3.org/1999/xlink" content-type="doi" xlink:type="simple">10.3897/zookeys.1127.85737.figure2</object-id><object-id xmlns:xlink="http://www.w3.org/1999/xlink" content-type="arpha" xlink:type="simple">41CAAC4B-494E-5563-BCBF-206D22BBE705</object-id><label>Figure 2.</label><caption><p>Representative habitats of aquatic <tp:taxon-name><tp:taxon-name-part taxon-name-part-type="suborder">Adephaga</tp:taxon-name-part></tp:taxon-name> in Makay. <bold>Sites located in the peripheral area: A</bold> large shallow puddle on the sandy bank of the Mangoky River in Beroroa (MAK-1C), habitat of <italic><tp:taxon-name><tp:taxon-name-part taxon-name-part-type="genus" reg="Pachynectes">Pachynectes</tp:taxon-name-part><tp:taxon-name-part taxon-name-part-type="species" reg="costulifer">costulifer</tp:taxon-name-part></tp:taxon-name></italic>, <italic><tp:taxon-name><tp:taxon-name-part taxon-name-part-type="genus" reg="Yola">Yola</tp:taxon-name-part><tp:taxon-name-part taxon-name-part-type="species" reg="costipennis">costipennis</tp:taxon-name-part></tp:taxon-name></italic><bold>B, C</bold> shallow, slowly flowing stream in semi-open area, with sandy bottom and high density of green algae (MAK-2), habitat of <italic><tp:taxon-name><tp:taxon-name-part taxon-name-part-type="genus" reg="Bidessus">Bidessus</tp:taxon-name-part><tp:taxon-name-part taxon-name-part-type="species" reg="longistriga">longistriga</tp:taxon-name-part></tp:taxon-name></italic>, <italic><tp:taxon-name><tp:taxon-name-part taxon-name-part-type="genus" reg="Bidessus">B.</tp:taxon-name-part><tp:taxon-name-part taxon-name-part-type="species" reg="perexiguus">perexiguus</tp:taxon-name-part></tp:taxon-name></italic>, <italic><tp:taxon-name><tp:taxon-name-part taxon-name-part-type="genus" reg="Canthydrus">Canthydrus</tp:taxon-name-part><tp:taxon-name-part taxon-name-part-type="species" reg="concolor">concolor</tp:taxon-name-part></tp:taxon-name></italic>, <italic><tp:taxon-name><tp:taxon-name-part taxon-name-part-type="genus" reg="Canthydrus">C.</tp:taxon-name-part><tp:taxon-name-part taxon-name-part-type="species" reg="flavosignatus">flavosignatus</tp:taxon-name-part></tp:taxon-name></italic>, <italic><tp:taxon-name><tp:taxon-name-part taxon-name-part-type="genus" reg="Canthydrus">C.</tp:taxon-name-part><tp:taxon-name-part taxon-name-part-type="species" reg="guttula">guttula</tp:taxon-name-part></tp:taxon-name></italic>, <italic><tp:taxon-name><tp:taxon-name-part taxon-name-part-type="genus" reg="Clypeodytes">Clypeodytes</tp:taxon-name-part><tp:taxon-name-part taxon-name-part-type="species" reg="concivis">concivis</tp:taxon-name-part></tp:taxon-name></italic>, <italic><tp:taxon-name><tp:taxon-name-part taxon-name-part-type="genus" reg="Clypeodytes">C.</tp:taxon-name-part></tp:taxon-name></italic> sp. Ma3, <italic><tp:taxon-name><tp:taxon-name-part taxon-name-part-type="genus" reg="Cybister">Cybister</tp:taxon-name-part><tp:taxon-name-part taxon-name-part-type="species" reg="cinctus">cinctus</tp:taxon-name-part></tp:taxon-name></italic>, <italic><tp:taxon-name><tp:taxon-name-part taxon-name-part-type="genus" reg="Hydaticus">Hydaticus</tp:taxon-name-part><tp:taxon-name-part taxon-name-part-type="species" reg="servillianus">servillianus</tp:taxon-name-part></tp:taxon-name></italic>, <italic><tp:taxon-name><tp:taxon-name-part taxon-name-part-type="genus" reg="Hydroglyphus">Hydroglyphus</tp:taxon-name-part><tp:taxon-name-part taxon-name-part-type="species" reg="geminodes">geminodes</tp:taxon-name-part></tp:taxon-name></italic>, <italic><tp:taxon-name><tp:taxon-name-part taxon-name-part-type="genus" reg="Hydrovatus">Hydrovatus</tp:taxon-name-part><tp:taxon-name-part taxon-name-part-type="species" reg="acuminatus">acuminatus</tp:taxon-name-part></tp:taxon-name></italic>, <italic><tp:taxon-name><tp:taxon-name-part taxon-name-part-type="genus" reg="Hydrovatus">H.</tp:taxon-name-part><tp:taxon-name-part taxon-name-part-type="species" reg="capnius">capnius</tp:taxon-name-part></tp:taxon-name></italic>, <italic><tp:taxon-name><tp:taxon-name-part taxon-name-part-type="genus" reg="Hydrovatus">H.</tp:taxon-name-part><tp:taxon-name-part taxon-name-part-type="species" reg="cruentatus">cruentatus</tp:taxon-name-part></tp:taxon-name></italic>, <italic><tp:taxon-name><tp:taxon-name-part taxon-name-part-type="genus" reg="Hydrovatus">H.</tp:taxon-name-part><tp:taxon-name-part taxon-name-part-type="species" reg="dentatus">dentatus</tp:taxon-name-part></tp:taxon-name></italic>, <italic><tp:taxon-name><tp:taxon-name-part taxon-name-part-type="genus" reg="Hydrovatus">H.</tp:taxon-name-part><tp:taxon-name-part taxon-name-part-type="species" reg="otiosus">otiosus</tp:taxon-name-part></tp:taxon-name></italic>, <italic><tp:taxon-name><tp:taxon-name-part taxon-name-part-type="genus" reg="Hydrovatus">H.</tp:taxon-name-part><tp:taxon-name-part taxon-name-part-type="species" reg="parvulus">parvulus</tp:taxon-name-part></tp:taxon-name></italic>, <italic><tp:taxon-name><tp:taxon-name-part taxon-name-part-type="genus" reg="Hydrovatus">H.</tp:taxon-name-part><tp:taxon-name-part taxon-name-part-type="species" reg="pictulus">pictulus</tp:taxon-name-part></tp:taxon-name></italic>, <italic><tp:taxon-name><tp:taxon-name-part taxon-name-part-type="genus" reg="Hydrovatus">H.</tp:taxon-name-part><tp:taxon-name-part taxon-name-part-type="species" reg="testudinarius">testudinarius</tp:taxon-name-part></tp:taxon-name></italic>, <italic><tp:taxon-name><tp:taxon-name-part taxon-name-part-type="genus" reg="Hydrovatus">H.</tp:taxon-name-part></tp:taxon-name></italic> sp. Ma7, <italic><tp:taxon-name><tp:taxon-name-part taxon-name-part-type="genus" reg="Laccophilus">Laccophilus</tp:taxon-name-part><tp:taxon-name-part taxon-name-part-type="species" reg="addendus">addendus</tp:taxon-name-part></tp:taxon-name></italic>, <italic><tp:taxon-name><tp:taxon-name-part taxon-name-part-type="genus" reg="Laccophilus">L.</tp:taxon-name-part><tp:taxon-name-part taxon-name-part-type="species" reg="flaveolus">flaveolus</tp:taxon-name-part></tp:taxon-name></italic>, <italic><tp:taxon-name><tp:taxon-name-part taxon-name-part-type="genus" reg="Laccophilus">L.</tp:taxon-name-part><tp:taxon-name-part taxon-name-part-type="species" reg="pallescens">pallescens</tp:taxon-name-part></tp:taxon-name></italic>, <italic><tp:taxon-name><tp:taxon-name-part taxon-name-part-type="genus" reg="Laccophilus">L.</tp:taxon-name-part><tp:taxon-name-part taxon-name-part-type="species" reg="posticus">posticus</tp:taxon-name-part></tp:taxon-name></italic>, <italic><tp:taxon-name><tp:taxon-name-part taxon-name-part-type="genus" reg="Laccophilus">L.</tp:taxon-name-part><tp:taxon-name-part taxon-name-part-type="species" reg="rivulosus">rivulosus</tp:taxon-name-part></tp:taxon-name></italic>, <italic><tp:taxon-name><tp:taxon-name-part taxon-name-part-type="genus" reg="Laccophilus">L.</tp:taxon-name-part><tp:taxon-name-part taxon-name-part-type="species" reg="seyrigi">seyrigi</tp:taxon-name-part></tp:taxon-name></italic>, <italic><tp:taxon-name><tp:taxon-name-part taxon-name-part-type="genus" reg="Methles">Methles</tp:taxon-name-part></tp:taxon-name></italic> sp. Ma5, <italic><tp:taxon-name><tp:taxon-name-part taxon-name-part-type="genus" reg="Neohydrocoptus">Neohydrocoptus</tp:taxon-name-part><tp:taxon-name-part taxon-name-part-type="species" reg="seriatus">seriatus</tp:taxon-name-part></tp:taxon-name></italic>, <italic><tp:taxon-name><tp:taxon-name-part taxon-name-part-type="genus" reg="Pachynectes">Pachynectes</tp:taxon-name-part></tp:taxon-name></italic> sp. Ma1, <italic><tp:taxon-name><tp:taxon-name-part taxon-name-part-type="genus" reg="Philaccolus">Philaccolus</tp:taxon-name-part><tp:taxon-name-part taxon-name-part-type="species" reg="elongatus">elongatus</tp:taxon-name-part></tp:taxon-name></italic>, <italic><tp:taxon-name><tp:taxon-name-part taxon-name-part-type="genus" reg="Pseuduvarus">Pseuduvarus</tp:taxon-name-part></tp:taxon-name></italic> sp. Ma1, <italic><tp:taxon-name><tp:taxon-name-part taxon-name-part-type="genus" reg="Rhantaticus">Rhantaticus</tp:taxon-name-part><tp:taxon-name-part taxon-name-part-type="species" reg="congestus">congestus</tp:taxon-name-part></tp:taxon-name></italic>, <italic><tp:taxon-name><tp:taxon-name-part taxon-name-part-type="genus" reg="Uvarus">Uvarus</tp:taxon-name-part><tp:taxon-name-part taxon-name-part-type="species" reg="rivulorum">rivulorum</tp:taxon-name-part></tp:taxon-name></italic>. <bold>Sites located in inner Makay: D</bold> puddle (on the right) on the sandy bank of the Andranomanintsy River (left half of the picture) (MAK-3), habitat of <italic><tp:taxon-name><tp:taxon-name-part taxon-name-part-type="genus" reg="Copelatus">Copelatus</tp:taxon-name-part><tp:taxon-name-part taxon-name-part-type="species" reg="ruficapillus">ruficapillus</tp:taxon-name-part></tp:taxon-name></italic>, <italic><tp:taxon-name><tp:taxon-name-part taxon-name-part-type="genus" reg="Hydrovatus">Hydrovatus</tp:taxon-name-part><tp:taxon-name-part taxon-name-part-type="species" reg="acuminatus">acuminatus</tp:taxon-name-part></tp:taxon-name></italic>, <italic><tp:taxon-name><tp:taxon-name-part taxon-name-part-type="genus" reg="Hyphydrus">Hyphydrus</tp:taxon-name-part><tp:taxon-name-part taxon-name-part-type="species" reg="separandus">separandus</tp:taxon-name-part></tp:taxon-name></italic>, <italic><tp:taxon-name><tp:taxon-name-part taxon-name-part-type="genus" reg="Laccophilus">Laccophilus</tp:taxon-name-part><tp:taxon-name-part taxon-name-part-type="species" reg="makay">makay</tp:taxon-name-part></tp:taxon-name></italic>, <italic><tp:taxon-name><tp:taxon-name-part taxon-name-part-type="genus" reg="Laccophilus">L.</tp:taxon-name-part><tp:taxon-name-part taxon-name-part-type="species" reg="posticus">posticus</tp:taxon-name-part></tp:taxon-name></italic>, <italic><tp:taxon-name><tp:taxon-name-part taxon-name-part-type="genus" reg="Madaglymbus">Madaglymbus</tp:taxon-name-part><tp:taxon-name-part taxon-name-part-type="species" reg="fairmairei">fairmairei</tp:taxon-name-part></tp:taxon-name></italic>, <italic><tp:taxon-name><tp:taxon-name-part taxon-name-part-type="genus" reg="Pachynectes">Pachynectes</tp:taxon-name-part></tp:taxon-name></italic> sp. Ma1 <bold>E</bold> spring on the bank of the Andranomanintsy River (MAK-4), habitat of <italic><tp:taxon-name><tp:taxon-name-part taxon-name-part-type="genus" reg="Copelatus">Copelatus</tp:taxon-name-part><tp:taxon-name-part taxon-name-part-type="species" reg="ruficapillus">ruficapillus</tp:taxon-name-part></tp:taxon-name></italic>, <italic><tp:taxon-name><tp:taxon-name-part taxon-name-part-type="genus" reg="Hydroglyphus">Hydroglyphus</tp:taxon-name-part><tp:taxon-name-part taxon-name-part-type="species" reg="capitatus">capitatus</tp:taxon-name-part></tp:taxon-name></italic>, <italic><tp:taxon-name><tp:taxon-name-part taxon-name-part-type="genus" reg="Hydroglyphus">H.</tp:taxon-name-part><tp:taxon-name-part taxon-name-part-type="species" reg="geminodes">geminodes</tp:taxon-name-part></tp:taxon-name></italic>, <italic><tp:taxon-name><tp:taxon-name-part taxon-name-part-type="genus" reg="Hyphydrus">Hyphydrus</tp:taxon-name-part><tp:taxon-name-part taxon-name-part-type="species" reg="separandus">separandus</tp:taxon-name-part></tp:taxon-name></italic>, <italic><tp:taxon-name><tp:taxon-name-part taxon-name-part-type="genus" reg="Laccophilus">Laccophilus</tp:taxon-name-part><tp:taxon-name-part taxon-name-part-type="species" reg="makay">makay</tp:taxon-name-part></tp:taxon-name></italic>, <italic><tp:taxon-name><tp:taxon-name-part taxon-name-part-type="genus" reg="Laccophilus">L.</tp:taxon-name-part><tp:taxon-name-part taxon-name-part-type="species" reg="posticus">posticus</tp:taxon-name-part></tp:taxon-name></italic>, <italic><tp:taxon-name><tp:taxon-name-part taxon-name-part-type="genus" reg="Pachynectes">Pachynectes</tp:taxon-name-part></tp:taxon-name></italic> sp. Ma1 <bold>F</bold> deep pond above natural dam in the bottom of a canyon (MAK-5A), habitat of <italic><tp:taxon-name><tp:taxon-name-part taxon-name-part-type="genus" reg="Africophilus">Africophilus</tp:taxon-name-part><tp:taxon-name-part taxon-name-part-type="species" reg="nesiotes">nesiotes</tp:taxon-name-part></tp:taxon-name></italic>, <italic><tp:taxon-name><tp:taxon-name-part taxon-name-part-type="genus" reg="Hyphydrus">Hyphydrus</tp:taxon-name-part><tp:taxon-name-part taxon-name-part-type="species" reg="separandus">separandus</tp:taxon-name-part></tp:taxon-name></italic>, <italic><tp:taxon-name><tp:taxon-name-part taxon-name-part-type="genus" reg="Laccophilus">L.</tp:taxon-name-part><tp:taxon-name-part taxon-name-part-type="species" reg="addendus">addendus</tp:taxon-name-part></tp:taxon-name></italic>, <italic><tp:taxon-name><tp:taxon-name-part taxon-name-part-type="genus" reg="Laccophilus">Laccophilus</tp:taxon-name-part><tp:taxon-name-part taxon-name-part-type="species" reg="insularum">insularum</tp:taxon-name-part></tp:taxon-name></italic>, <italic><tp:taxon-name><tp:taxon-name-part taxon-name-part-type="genus" reg="Laccophilus">L.</tp:taxon-name-part><tp:taxon-name-part taxon-name-part-type="species" reg="makay">makay</tp:taxon-name-part></tp:taxon-name></italic>, <italic><tp:taxon-name><tp:taxon-name-part taxon-name-part-type="genus" reg="Neptosternus">Neptosternus</tp:taxon-name-part><tp:taxon-name-part taxon-name-part-type="species" reg="oblongus">oblongus</tp:taxon-name-part></tp:taxon-name></italic>, <italic><tp:taxon-name><tp:taxon-name-part taxon-name-part-type="genus" reg="Pachynectes">Pachynectes</tp:taxon-name-part></tp:taxon-name></italic> sp. Ma1, <italic><tp:taxon-name><tp:taxon-name-part taxon-name-part-type="genus" reg="Pachynectes">P.</tp:taxon-name-part></tp:taxon-name></italic> sp. Ma4 <bold>G</bold> edge of small shallow stream, in the bottom of a deep strongly embanked canyon, with orange deposit of iron bacteria (MAK-6), habitat of <italic><tp:taxon-name><tp:taxon-name-part taxon-name-part-type="genus" reg="Copelatus">Copelatus</tp:taxon-name-part><tp:taxon-name-part taxon-name-part-type="species" reg="acamas">acamas</tp:taxon-name-part></tp:taxon-name></italic> and <italic><tp:taxon-name><tp:taxon-name-part taxon-name-part-type="genus" reg="Laccophilus">Laccophilus</tp:taxon-name-part><tp:taxon-name-part taxon-name-part-type="species" reg="makay">makay</tp:taxon-name-part></tp:taxon-name></italic><bold>H</bold> vertical rock wall with water film and crust of bryophytes and algae, in the bottom of a deep canyon (MAK-9), habitat of <italic><tp:taxon-name><tp:taxon-name-part taxon-name-part-type="genus" reg="Africophilus">Africophilus</tp:taxon-name-part><tp:taxon-name-part taxon-name-part-type="species" reg="bartolozzii">bartolozzii</tp:taxon-name-part></tp:taxon-name></italic><bold>I</bold> large quiet and shaded pool in forest, along streamlet, with masses of tree roots and bottom of sand, gravel and stones (MAK-8), habitat of <italic><tp:taxon-name><tp:taxon-name-part taxon-name-part-type="genus" reg="Africophilus">Africophilus</tp:taxon-name-part><tp:taxon-name-part taxon-name-part-type="species" reg="bartolozzii">bartolozzii</tp:taxon-name-part></tp:taxon-name></italic>, <italic><tp:taxon-name><tp:taxon-name-part taxon-name-part-type="genus" reg="Africophilus">A.</tp:taxon-name-part><tp:taxon-name-part taxon-name-part-type="species" reg="nesiotes">nesiotes</tp:taxon-name-part></tp:taxon-name></italic>, <italic><tp:taxon-name><tp:taxon-name-part taxon-name-part-type="genus" reg="Copelatus">Copelatus</tp:taxon-name-part><tp:taxon-name-part taxon-name-part-type="species" reg="ruficapillus">ruficapillus</tp:taxon-name-part></tp:taxon-name></italic>, <italic><tp:taxon-name><tp:taxon-name-part taxon-name-part-type="genus" reg="Hydaticus">Hydaticus</tp:taxon-name-part><tp:taxon-name-part taxon-name-part-type="species" reg="sobrinus">sobrinus</tp:taxon-name-part></tp:taxon-name></italic>, <italic><tp:taxon-name><tp:taxon-name-part taxon-name-part-type="genus" reg="Hyphydrus">Hyphydrus</tp:taxon-name-part><tp:taxon-name-part taxon-name-part-type="species" reg="separandus">separandus</tp:taxon-name-part></tp:taxon-name></italic>, <italic><tp:taxon-name><tp:taxon-name-part taxon-name-part-type="genus" reg="Laccophilus">Laccophilus</tp:taxon-name-part><tp:taxon-name-part taxon-name-part-type="species" reg="makay">makay</tp:taxon-name-part></tp:taxon-name></italic>, <italic><tp:taxon-name><tp:taxon-name-part taxon-name-part-type="genus" reg="Pachynectes">Pachynectes</tp:taxon-name-part></tp:taxon-name></italic> sp. Ma1 <bold>J</bold> (context) <bold>K</bold> (close-up) Puddle with orange masses of iron bacteria, in stream bed, in the bottom of a deep strongly embanked canyon (MAK-7), habitat of <italic><tp:taxon-name><tp:taxon-name-part taxon-name-part-type="genus" reg="Copelatus">Copelatus</tp:taxon-name-part><tp:taxon-name-part taxon-name-part-type="species" reg="acamas">acamas</tp:taxon-name-part></tp:taxon-name></italic>, <italic><tp:taxon-name><tp:taxon-name-part taxon-name-part-type="genus" reg="Copelatus">C.</tp:taxon-name-part><tp:taxon-name-part taxon-name-part-type="species" reg="ruficapillus">ruficapillus</tp:taxon-name-part></tp:taxon-name></italic>, <italic><tp:taxon-name><tp:taxon-name-part taxon-name-part-type="genus" reg="Laccophilus">Laccophilus</tp:taxon-name-part><tp:taxon-name-part taxon-name-part-type="species" reg="makay">makay</tp:taxon-name-part></tp:taxon-name></italic><bold>L</bold> (context) <bold>M</bold> (close-up) Small pool with clay-sandy bottom and plant debris, in a small canyon, in gallery forest (MAK-10), habitat of <italic><tp:taxon-name><tp:taxon-name-part taxon-name-part-type="genus" reg="Copelatus">Copelatus</tp:taxon-name-part><tp:taxon-name-part taxon-name-part-type="species" reg="ruficapillus">ruficapillus</tp:taxon-name-part></tp:taxon-name></italic>, <italic><tp:taxon-name><tp:taxon-name-part taxon-name-part-type="genus" reg="Hyphydrus">Hyphydrus</tp:taxon-name-part><tp:taxon-name-part taxon-name-part-type="species" reg="separandus">separandus</tp:taxon-name-part></tp:taxon-name></italic>, <italic><tp:taxon-name><tp:taxon-name-part taxon-name-part-type="genus" reg="Laccophilus">Laccophilus</tp:taxon-name-part><tp:taxon-name-part taxon-name-part-type="species" reg="makay">makay</tp:taxon-name-part></tp:taxon-name></italic>, <italic><tp:taxon-name><tp:taxon-name-part taxon-name-part-type="genus" reg="Madaglymbus">Madaglymbus</tp:taxon-name-part><tp:taxon-name-part taxon-name-part-type="species" reg="fairmairei">fairmairei</tp:taxon-name-part></tp:taxon-name></italic><bold>N</bold> small shaded pool, with orange masses of iron bacteria, in gallery forest against the wall of a canyon (MAK-14A), habitat of <italic><tp:taxon-name><tp:taxon-name-part taxon-name-part-type="genus" reg="Africophilus">Africophilus</tp:taxon-name-part><tp:taxon-name-part taxon-name-part-type="species" reg="nesiotes">nesiotes</tp:taxon-name-part></tp:taxon-name></italic>, <italic><tp:taxon-name><tp:taxon-name-part taxon-name-part-type="genus" reg="Copelatus">Copelatus</tp:taxon-name-part><tp:taxon-name-part taxon-name-part-type="species" reg="acamas">acamas</tp:taxon-name-part></tp:taxon-name></italic>, <italic><tp:taxon-name><tp:taxon-name-part taxon-name-part-type="genus" reg="Hydaticus">Hydaticus</tp:taxon-name-part><tp:taxon-name-part taxon-name-part-type="species" reg="dorsiger">dorsiger</tp:taxon-name-part></tp:taxon-name></italic>, <italic><tp:taxon-name><tp:taxon-name-part taxon-name-part-type="genus" reg="Hyphydrus">Hyphydrus</tp:taxon-name-part><tp:taxon-name-part taxon-name-part-type="species" reg="separandus">separandus</tp:taxon-name-part></tp:taxon-name></italic>, <italic><tp:taxon-name><tp:taxon-name-part taxon-name-part-type="genus" reg="Laccophilus">Laccophilus</tp:taxon-name-part><tp:taxon-name-part taxon-name-part-type="species" reg="makay">makay</tp:taxon-name-part></tp:taxon-name></italic>, <italic><tp:taxon-name><tp:taxon-name-part taxon-name-part-type="genus" reg="Pachynectes">Pachynectes</tp:taxon-name-part></tp:taxon-name></italic> sp. Ma1, <italic><tp:taxon-name><tp:taxon-name-part taxon-name-part-type="genus" reg="Pachynectes">P.</tp:taxon-name-part></tp:taxon-name></italic> sp. Ma4 <bold>O</bold> small muddy pond, with sparse vegetation, in open area on the sandy banks of the Menapanda River (MAK-11A), habitat of <italic><tp:taxon-name><tp:taxon-name-part taxon-name-part-type="genus" reg="Canthydrus">Canthydrus</tp:taxon-name-part><tp:taxon-name-part taxon-name-part-type="species" reg="guttula">guttula</tp:taxon-name-part></tp:taxon-name></italic>, <italic><tp:taxon-name><tp:taxon-name-part taxon-name-part-type="genus" reg="Copelatus">Copelatus</tp:taxon-name-part><tp:taxon-name-part taxon-name-part-type="species" reg="polystrigus">polystrigus</tp:taxon-name-part></tp:taxon-name></italic>, <italic><tp:taxon-name><tp:taxon-name-part taxon-name-part-type="genus" reg="Hydaticus">Hydaticus</tp:taxon-name-part><tp:taxon-name-part taxon-name-part-type="species" reg="dorsiger">dorsiger</tp:taxon-name-part></tp:taxon-name></italic>, <italic><tp:taxon-name><tp:taxon-name-part taxon-name-part-type="genus" reg="Laccophilus">Laccophilus</tp:taxon-name-part><tp:taxon-name-part taxon-name-part-type="species" reg="addendus">addendus</tp:taxon-name-part></tp:taxon-name></italic>, <italic><tp:taxon-name><tp:taxon-name-part taxon-name-part-type="genus" reg="Laccophilus">L.</tp:taxon-name-part><tp:taxon-name-part taxon-name-part-type="species" reg="posticus">posticus</tp:taxon-name-part></tp:taxon-name></italic>, <italic><tp:taxon-name><tp:taxon-name-part taxon-name-part-type="genus" reg="Neohydrocoptus">Neohydrocoptus</tp:taxon-name-part><tp:taxon-name-part taxon-name-part-type="species" reg="seriatus">seriatus</tp:taxon-name-part></tp:taxon-name></italic><bold>P</bold> puddle with turbid water and without vegetation, in open area on the sandy banks of the Menapanda River (MAK-11-B), habitat of <italic><tp:taxon-name><tp:taxon-name-part taxon-name-part-type="genus" reg="Copelatus">Copelatus</tp:taxon-name-part><tp:taxon-name-part taxon-name-part-type="species" reg="polystrigus">polystrigus</tp:taxon-name-part></tp:taxon-name></italic>, <italic><tp:taxon-name><tp:taxon-name-part taxon-name-part-type="genus" reg="Copelatus">C.</tp:taxon-name-part><tp:taxon-name-part taxon-name-part-type="species" reg="ruficapillus">ruficapillus</tp:taxon-name-part></tp:taxon-name></italic>, <italic><tp:taxon-name><tp:taxon-name-part taxon-name-part-type="genus" reg="Eretes">Eretes</tp:taxon-name-part><tp:taxon-name-part taxon-name-part-type="species" reg="griseus">griseus</tp:taxon-name-part></tp:taxon-name></italic>, <italic><tp:taxon-name><tp:taxon-name-part taxon-name-part-type="genus" reg="Hydaticus">Hydaticus</tp:taxon-name-part><tp:taxon-name-part taxon-name-part-type="species" reg="dorsiger">dorsiger</tp:taxon-name-part></tp:taxon-name></italic>, <italic><tp:taxon-name><tp:taxon-name-part taxon-name-part-type="genus" reg="Hydaticus">H.</tp:taxon-name-part><tp:taxon-name-part taxon-name-part-type="species" reg="exclamationis">exclamationis</tp:taxon-name-part></tp:taxon-name></italic>, <italic><tp:taxon-name><tp:taxon-name-part taxon-name-part-type="genus" reg="Hyphydrus">Hyphydrus</tp:taxon-name-part><tp:taxon-name-part taxon-name-part-type="species" reg="separandus">separandus</tp:taxon-name-part></tp:taxon-name></italic>, <italic><tp:taxon-name><tp:taxon-name-part taxon-name-part-type="genus" reg="Laccophilus">Laccophilus</tp:taxon-name-part><tp:taxon-name-part taxon-name-part-type="species" reg="addendus">addendus</tp:taxon-name-part></tp:taxon-name></italic>, <italic><tp:taxon-name><tp:taxon-name-part taxon-name-part-type="genus" reg="Laccophilus">L.</tp:taxon-name-part><tp:taxon-name-part taxon-name-part-type="species" reg="posticus">posticus</tp:taxon-name-part></tp:taxon-name></italic>, <italic><tp:taxon-name><tp:taxon-name-part taxon-name-part-type="genus" reg="Madaglymbus">Madaglymbus</tp:taxon-name-part><tp:taxon-name-part taxon-name-part-type="species" reg="fairmairei">fairmairei</tp:taxon-name-part></tp:taxon-name></italic>.</p></caption><graphic xmlns:xlink="http://www.w3.org/1999/xlink" xlink:href="zookeys-1127-001_article-85737__-g002.jpg" position="float" orientation="portrait" xlink:type="simple" id="oo_764728.jpg"><uri content-type="original_file" xlink:type="simple">https://binary.pensoft.net/fig/764728</uri></graphic></fig></tp:treatment-sec><ref-list><ref id="B56"><mixed-citation xmlns:xlink="http://www.w3.org/1999/xlink" xlink:type="simple"><person-group><name name-style="western"><surname>Rocchi</surname><given-names>S</given-names></name></person-group> (<year>1991</year>) <article-title>Contributo alla conoscenza degli <tp:taxon-name><tp:taxon-name-part taxon-name-part-type="family">Haliplidae</tp:taxon-name-part></tp:taxon-name> e dei <tp:taxon-name><tp:taxon-name-part taxon-name-part-type="family">Dytiscidae</tp:taxon-name-part></tp:taxon-name> del Madagascar con descrizione di due nuove specie (<tp:taxon-name><tp:taxon-name-part taxon-name-part-type="order">Coleoptera</tp:taxon-name-part></tp:taxon-name>).</article-title><source>Frustula Entomologica</source><volume>14</volume>(<issue>27</issue>): <fpage>71</fpage>–<lpage>89</lpage>. [Nuova Serie]</mixed-citation></ref></ref-list></tp:taxon-treatment>
