# Supplementary material for: ﻿The aquatic Adephaga of the Makay, central-western Madagascar, with description of two new diving beetle species (Coleoptera, Gyrinidae, Haliplidae, Noteridae, Dytiscidae)
Source: Zookeys. 2022 Nov 2;1127:1–60. doi: 10.3897/zookeys.1127.85737 (PMC9881503; doi:10.3897/zookeys.1127.85737)
Supplement: XML Treatment for Laccophilus luctuosus [file zookeys.1127.85737-treatment65.xml]

<!DOCTYPE tp:taxon-treatment
  PUBLIC "-//TaxonX//DTD Taxonomic Treatment Publishing DTD v0 20100105//EN" "tax-treatment-NSO.dtd">
<tp:taxon-treatment xmlns:tp="http://www.plazi.org/taxpub"><tp:treatment-meta><kwd-group><label>Taxon classification</label><kwd>
                <named-content content-type="kingdom">Animalia</named-content>
              </kwd><kwd>
                <named-content content-type="order">Coleoptera</named-content>
              </kwd><kwd>
                <named-content content-type="family">Dytiscidae</named-content>
              </kwd></kwd-group><mixed-citation publication-type="journal"><person-group><name><surname>Ramahandrison</surname><given-names>Andriamirado Tahina</given-names></name><name><surname>Rakouth</surname><given-names>Bakolimalala</given-names></name><name><surname>Manuel</surname><given-names>Michaël</given-names></name></person-group><article-title>﻿The aquatic <tp:taxon-name><tp:taxon-name-part taxon-name-part-type="suborder">Adephaga</tp:taxon-name-part></tp:taxon-name> of the Makay, central-western Madagascar, with description of two new diving beetle species (<tp:taxon-name><tp:taxon-name-part taxon-name-part-type="order">Coleoptera</tp:taxon-name-part></tp:taxon-name>, <tp:taxon-name><tp:taxon-name-part taxon-name-part-type="family">Gyrinidae</tp:taxon-name-part></tp:taxon-name>, <tp:taxon-name><tp:taxon-name-part taxon-name-part-type="family">Haliplidae</tp:taxon-name-part></tp:taxon-name>, <tp:taxon-name><tp:taxon-name-part taxon-name-part-type="family">Noteridae</tp:taxon-name-part></tp:taxon-name>, <tp:taxon-name><tp:taxon-name-part taxon-name-part-type="family">Dytiscidae</tp:taxon-name-part></tp:taxon-name>)</article-title><source>Zookeys</source><day>02</day><month>11</month><year>2022</year><volume>1127</volume><fpage>1</fpage><lpage>60</lpage><pub-id pub-id-type="doi">10.3897/zookeys.1127.85737</pub-id></mixed-citation></tp:treatment-meta><tp:nomenclature><label>﻿</label><tp:taxon-name>
              <object-id xmlns:xlink="http://www.w3.org/1999/xlink" content-type="arpha" xlink:type="simple">F7DAADE9-41DF-5F1B-B5C3-F2EC89A8DC6A</object-id>
              <tp:taxon-name-part taxon-name-part-type="genus" reg="Laccophilus">Laccophilus</tp:taxon-name-part>
              <tp:taxon-name-part taxon-name-part-type="species" reg="luctuosus">luctuosus</tp:taxon-name-part>
            </tp:taxon-name><tp:taxon-authority>Sharp, 1882</tp:taxon-authority></tp:nomenclature><tp:treatment-sec sec-type="type locality" id="SECID0E4ZBK"><title>Type locality.</title><p>Madagascar.</p></tp:treatment-sec><tp:treatment-sec sec-type="material" id="SECID0EC1BK"><title>Material examined.</title><p>1 ♂, 1 ♀: MAK-21.</p></tp:treatment-sec><tp:treatment-sec sec-type="distribution" id="SECID0EH1BK"><title>Distribution.</title><p>Madagascar (widespread in lowlands) (<xref ref-type="bibr" rid="B40">Guignot 1959–1961</xref>; <xref ref-type="bibr" rid="B8">Bertrand and Legros 1971</xref>; <xref ref-type="bibr" rid="B56">Rocchi 1991</xref>; <xref ref-type="bibr" rid="B21">Biström et al. 2015</xref>).</p></tp:treatment-sec><tp:treatment-sec sec-type="habitat" id="SECID0E41BK"><title>Habitat in study area.</title><p>This species was encountered only once in a peripheral site located in an open area. The habitat was a small isolated temporary puddle with sandy bottom and clear water under <italic><tp:taxon-name><tp:taxon-name-part taxon-name-part-type="genus" reg="Phragmites">Phragmites</tp:taxon-name-part></tp:taxon-name></italic>, on the west bank of the Makaikely River. There was a moderate amount of plant debris, and no vegetation.</p></tp:treatment-sec><ref-list><ref id="B40"><mixed-citation xmlns:xlink="http://www.w3.org/1999/xlink" xlink:type="simple"><person-group><name name-style="western"><surname>Guignot</surname><given-names>F</given-names></name></person-group> (<year>1959–1961</year>) Révision des Hydrocanthares d’Afrique (<tp:taxon-name><tp:taxon-name-part taxon-name-part-type="order">Coleoptera</tp:taxon-name-part></tp:taxon-name><tp:taxon-name><tp:taxon-name-part taxon-name-part-type="superfamily">Dytiscoidea</tp:taxon-name-part></tp:taxon-name>), parts 1-3. Annales du Musée Royal du Congo Belge Tervuren (8) Sciences Zoologiques 70, 78, 90: 1–995.</mixed-citation></ref><ref id="B8"><mixed-citation xmlns:xlink="http://www.w3.org/1999/xlink" xlink:type="simple"><person-group><name name-style="western"><surname>Bertrand</surname><given-names>H</given-names></name><name name-style="western"><surname>Legros</surname><given-names>C</given-names></name></person-group> (<year>1971</year>) <article-title>Hydrocanthares (excl. <tp:taxon-name><tp:taxon-name-part taxon-name-part-type="family">Gyrinidae</tp:taxon-name-part></tp:taxon-name>) recueillis à Madagascar (mission Bertrand, 1960).</article-title><source>Cahiers ORSTOM, série hydrobiologie</source><volume>5</volume>(<issue>3–4</issue>): <fpage>241</fpage>–<lpage>249</lpage>.</mixed-citation></ref><ref id="B56"><mixed-citation xmlns:xlink="http://www.w3.org/1999/xlink" xlink:type="simple"><person-group><name name-style="western"><surname>Rocchi</surname><given-names>S</given-names></name></person-group> (<year>1991</year>) <article-title>Contributo alla conoscenza degli <tp:taxon-name><tp:taxon-name-part taxon-name-part-type="family">Haliplidae</tp:taxon-name-part></tp:taxon-name> e dei <tp:taxon-name><tp:taxon-name-part taxon-name-part-type="family">Dytiscidae</tp:taxon-name-part></tp:taxon-name> del Madagascar con descrizione di due nuove specie (<tp:taxon-name><tp:taxon-name-part taxon-name-part-type="order">Coleoptera</tp:taxon-name-part></tp:taxon-name>).</article-title><source>Frustula Entomologica</source><volume>14</volume>(<issue>27</issue>): <fpage>71</fpage>–<lpage>89</lpage>. [Nuova Serie]</mixed-citation></ref><ref id="B21"><mixed-citation xmlns:xlink="http://www.w3.org/1999/xlink" xlink:type="simple"><person-group><name name-style="western"><surname>Biström</surname><given-names>O</given-names></name><name name-style="western"><surname>Nilsson</surname><given-names>AN</given-names></name><name name-style="western"><surname>Bergsten</surname><given-names>J</given-names></name></person-group> (<year>2015</year>) <article-title>Taxonomic revision of Afrotropical <italic><tp:taxon-name><tp:taxon-name-part taxon-name-part-type="genus">Laccophilus</tp:taxon-name-part></tp:taxon-name></italic> Leach, 1815 (<tp:taxon-name><tp:taxon-name-part taxon-name-part-type="order">Coleoptera</tp:taxon-name-part></tp:taxon-name>, <tp:taxon-name><tp:taxon-name-part taxon-name-part-type="family">Dytiscidae</tp:taxon-name-part></tp:taxon-name>).</article-title><source>ZooKeys</source><volume>542</volume>: <fpage>1</fpage>–<lpage>379</lpage>. <ext-link xlink:type="simple" ext-link-type="doi" xlink:href="10.3897/zookeys.542.5975">https://doi.org/10.3897/zookeys.542.5975</ext-link></mixed-citation></ref></ref-list></tp:taxon-treatment>
