# Supplementary material for: ﻿The aquatic Adephaga of the Makay, central-western Madagascar, with description of two new diving beetle species (Coleoptera, Gyrinidae, Haliplidae, Noteridae, Dytiscidae)
Source: Zookeys. 2022 Nov 2;1127:1–60. doi: 10.3897/zookeys.1127.85737 (PMC9881503; doi:10.3897/zookeys.1127.85737)
Supplement: XML Treatment for Laccophilus rivulosus [file zookeys.1127.85737-treatment69.xml]

<!DOCTYPE tp:taxon-treatment
  PUBLIC "-//TaxonX//DTD Taxonomic Treatment Publishing DTD v0 20100105//EN" "tax-treatment-NSO.dtd">
<tp:taxon-treatment xmlns:tp="http://www.plazi.org/taxpub"><tp:treatment-meta><kwd-group><label>Taxon classification</label><kwd>
                <named-content content-type="kingdom">Animalia</named-content>
              </kwd><kwd>
                <named-content content-type="order">Coleoptera</named-content>
              </kwd><kwd>
                <named-content content-type="family">Dytiscidae</named-content>
              </kwd></kwd-group><mixed-citation publication-type="journal"><person-group><name><surname>Ramahandrison</surname><given-names>Andriamirado Tahina</given-names></name><name><surname>Rakouth</surname><given-names>Bakolimalala</given-names></name><name><surname>Manuel</surname><given-names>Michaël</given-names></name></person-group><article-title>﻿The aquatic <tp:taxon-name><tp:taxon-name-part taxon-name-part-type="suborder">Adephaga</tp:taxon-name-part></tp:taxon-name> of the Makay, central-western Madagascar, with description of two new diving beetle species (<tp:taxon-name><tp:taxon-name-part taxon-name-part-type="order">Coleoptera</tp:taxon-name-part></tp:taxon-name>, <tp:taxon-name><tp:taxon-name-part taxon-name-part-type="family">Gyrinidae</tp:taxon-name-part></tp:taxon-name>, <tp:taxon-name><tp:taxon-name-part taxon-name-part-type="family">Haliplidae</tp:taxon-name-part></tp:taxon-name>, <tp:taxon-name><tp:taxon-name-part taxon-name-part-type="family">Noteridae</tp:taxon-name-part></tp:taxon-name>, <tp:taxon-name><tp:taxon-name-part taxon-name-part-type="family">Dytiscidae</tp:taxon-name-part></tp:taxon-name>)</article-title><source>Zookeys</source><day>02</day><month>11</month><year>2022</year><volume>1127</volume><fpage>1</fpage><lpage>60</lpage><pub-id pub-id-type="doi">10.3897/zookeys.1127.85737</pub-id></mixed-citation></tp:treatment-meta><tp:nomenclature><label>﻿</label><tp:taxon-name>
              <object-id xmlns:xlink="http://www.w3.org/1999/xlink" content-type="arpha" xlink:type="simple">AAA17401-1790-5ED3-9A0A-C36F4C128034</object-id>
              <tp:taxon-name-part taxon-name-part-type="genus" reg="Laccophilus">Laccophilus</tp:taxon-name-part>
              <tp:taxon-name-part taxon-name-part-type="species" reg="rivulosus">rivulosus</tp:taxon-name-part>
            </tp:taxon-name><tp:taxon-authority>Klug, 1833</tp:taxon-authority></tp:nomenclature><tp:treatment-sec sec-type="type locality" id="SECID0E5DCK"><title>Type locality.</title><p>Madagascar.</p></tp:treatment-sec><tp:treatment-sec sec-type="material" id="SECID0EDECK"><title>Material examined.</title><p>1 ♀: MAK-2; 2 ♂♂, 7 ♀♀: MAK-19.</p></tp:treatment-sec><tp:treatment-sec sec-type="distribution" id="SECID0EIECK"><title>Distribution.</title><p>Madagascar, widespread but not very common (<xref ref-type="bibr" rid="B40">Guignot 1959–1961</xref>; <xref ref-type="bibr" rid="B8">Bertrand and Legros 1971</xref>; <xref ref-type="bibr" rid="B21">Biström et al. 2015</xref>).</p></tp:treatment-sec><tp:treatment-sec sec-type="habitat" id="SECID0E1ECK"><title>Habitat in study area</title><p><bold>(Fig. <xref ref-type="fig" rid="F2">2B, C</xref>).</bold> This species was found at two sampling sites located in the periphery of the Makay massif: a shallow isolated stream characterised by very weak water flow, sandy bottom, sparse tufts of small <tp:taxon-name><tp:taxon-name-part taxon-name-part-type="family">Cyperaceae</tp:taxon-name-part></tp:taxon-name> and strong presence of filamentous green algae, and a large puddle partially sheltered by trees, with water slowly flowing and with abundant rice straw debris, on a dirty road between two rice fields. These habitats were situated in open environments and were impacted by anthropogenic disturbance (notably cattle trampling).</p></tp:treatment-sec><tp:treatment-sec><!--Section generated to contain objects referenced in tp:taxon-treatment.--><fig id="F2" position="float" orientation="portrait"><object-id xmlns:xlink="http://www.w3.org/1999/xlink" content-type="doi" xlink:type="simple">10.3897/zookeys.1127.85737.figure2</object-id><object-id xmlns:xlink="http://www.w3.org/1999/xlink" content-type="arpha" xlink:type="simple">41CAAC4B-494E-5563-BCBF-206D22BBE705</object-id><label>Figure 2.</label><caption><p>Representative habitats of aquatic <tp:taxon-name><tp:taxon-name-part taxon-name-part-type="suborder">Adephaga</tp:taxon-name-part></tp:taxon-name> in Makay. <bold>Sites located in the peripheral area: A</bold> large shallow puddle on the sandy bank of the Mangoky River in Beroroa (MAK-1C), habitat of <italic><tp:taxon-name><tp:taxon-name-part taxon-name-part-type="genus" reg="Pachynectes">Pachynectes</tp:taxon-name-part><tp:taxon-name-part taxon-name-part-type="species" reg="costulifer">costulifer</tp:taxon-name-part></tp:taxon-name></italic>, <italic><tp:taxon-name><tp:taxon-name-part taxon-name-part-type="genus" reg="Yola">Yola</tp:taxon-name-part><tp:taxon-name-part taxon-name-part-type="species" reg="costipennis">costipennis</tp:taxon-name-part></tp:taxon-name></italic><bold>B, C</bold> shallow, slowly flowing stream in semi-open area, with sandy bottom and high density of green algae (MAK-2), habitat of <italic><tp:taxon-name><tp:taxon-name-part taxon-name-part-type="genus" reg="Bidessus">Bidessus</tp:taxon-name-part><tp:taxon-name-part taxon-name-part-type="species" reg="longistriga">longistriga</tp:taxon-name-part></tp:taxon-name></italic>, <italic><tp:taxon-name><tp:taxon-name-part taxon-name-part-type="genus" reg="Bidessus">B.</tp:taxon-name-part><tp:taxon-name-part taxon-name-part-type="species" reg="perexiguus">perexiguus</tp:taxon-name-part></tp:taxon-name></italic>, <italic><tp:taxon-name><tp:taxon-name-part taxon-name-part-type="genus" reg="Canthydrus">Canthydrus</tp:taxon-name-part><tp:taxon-name-part taxon-name-part-type="species" reg="concolor">concolor</tp:taxon-name-part></tp:taxon-name></italic>, <italic><tp:taxon-name><tp:taxon-name-part taxon-name-part-type="genus" reg="Canthydrus">C.</tp:taxon-name-part><tp:taxon-name-part taxon-name-part-type="species" reg="flavosignatus">flavosignatus</tp:taxon-name-part></tp:taxon-name></italic>, <italic><tp:taxon-name><tp:taxon-name-part taxon-name-part-type="genus" reg="Canthydrus">C.</tp:taxon-name-part><tp:taxon-name-part taxon-name-part-type="species" reg="guttula">guttula</tp:taxon-name-part></tp:taxon-name></italic>, <italic><tp:taxon-name><tp:taxon-name-part taxon-name-part-type="genus" reg="Clypeodytes">Clypeodytes</tp:taxon-name-part><tp:taxon-name-part taxon-name-part-type="species" reg="concivis">concivis</tp:taxon-name-part></tp:taxon-name></italic>, <italic><tp:taxon-name><tp:taxon-name-part taxon-name-part-type="genus" reg="Clypeodytes">C.</tp:taxon-name-part></tp:taxon-name></italic> sp. Ma3, <italic><tp:taxon-name><tp:taxon-name-part taxon-name-part-type="genus" reg="Cybister">Cybister</tp:taxon-name-part><tp:taxon-name-part taxon-name-part-type="species" reg="cinctus">cinctus</tp:taxon-name-part></tp:taxon-name></italic>, <italic><tp:taxon-name><tp:taxon-name-part taxon-name-part-type="genus" reg="Hydaticus">Hydaticus</tp:taxon-name-part><tp:taxon-name-part taxon-name-part-type="species" reg="servillianus">servillianus</tp:taxon-name-part></tp:taxon-name></italic>, <italic><tp:taxon-name><tp:taxon-name-part taxon-name-part-type="genus" reg="Hydroglyphus">Hydroglyphus</tp:taxon-name-part><tp:taxon-name-part taxon-name-part-type="species" reg="geminodes">geminodes</tp:taxon-name-part></tp:taxon-name></italic>, <italic><tp:taxon-name><tp:taxon-name-part taxon-name-part-type="genus" reg="Hydrovatus">Hydrovatus</tp:taxon-name-part><tp:taxon-name-part taxon-name-part-type="species" reg="acuminatus">acuminatus</tp:taxon-name-part></tp:taxon-name></italic>, <italic><tp:taxon-name><tp:taxon-name-part taxon-name-part-type="genus" reg="Hydrovatus">H.</tp:taxon-name-part><tp:taxon-name-part taxon-name-part-type="species" reg="capnius">capnius</tp:taxon-name-part></tp:taxon-name></italic>, <italic><tp:taxon-name><tp:taxon-name-part taxon-name-part-type="genus" reg="Hydrovatus">H.</tp:taxon-name-part><tp:taxon-name-part taxon-name-part-type="species" reg="cruentatus">cruentatus</tp:taxon-name-part></tp:taxon-name></italic>, <italic><tp:taxon-name><tp:taxon-name-part taxon-name-part-type="genus" reg="Hydrovatus">H.</tp:taxon-name-part><tp:taxon-name-part taxon-name-part-type="species" reg="dentatus">dentatus</tp:taxon-name-part></tp:taxon-name></italic>, <italic><tp:taxon-name><tp:taxon-name-part taxon-name-part-type="genus" reg="Hydrovatus">H.</tp:taxon-name-part><tp:taxon-name-part taxon-name-part-type="species" reg="otiosus">otiosus</tp:taxon-name-part></tp:taxon-name></italic>, <italic><tp:taxon-name><tp:taxon-name-part taxon-name-part-type="genus" reg="Hydrovatus">H.</tp:taxon-name-part><tp:taxon-name-part taxon-name-part-type="species" reg="parvulus">parvulus</tp:taxon-name-part></tp:taxon-name></italic>, <italic><tp:taxon-name><tp:taxon-name-part taxon-name-part-type="genus" reg="Hydrovatus">H.</tp:taxon-name-part><tp:taxon-name-part taxon-name-part-type="species" reg="pictulus">pictulus</tp:taxon-name-part></tp:taxon-name></italic>, <italic><tp:taxon-name><tp:taxon-name-part taxon-name-part-type="genus" reg="Hydrovatus">H.</tp:taxon-name-part><tp:taxon-name-part taxon-name-part-type="species" reg="testudinarius">testudinarius</tp:taxon-name-part></tp:taxon-name></italic>, <italic><tp:taxon-name><tp:taxon-name-part taxon-name-part-type="genus" reg="Hydrovatus">H.</tp:taxon-name-part></tp:taxon-name></italic> sp. Ma7, <italic><tp:taxon-name><tp:taxon-name-part taxon-name-part-type="genus" reg="Laccophilus">Laccophilus</tp:taxon-name-part><tp:taxon-name-part taxon-name-part-type="species" reg="addendus">addendus</tp:taxon-name-part></tp:taxon-name></italic>, <italic><tp:taxon-name><tp:taxon-name-part taxon-name-part-type="genus" reg="Laccophilus">L.</tp:taxon-name-part><tp:taxon-name-part taxon-name-part-type="species" reg="flaveolus">flaveolus</tp:taxon-name-part></tp:taxon-name></italic>, <italic><tp:taxon-name><tp:taxon-name-part taxon-name-part-type="genus" reg="Laccophilus">L.</tp:taxon-name-part><tp:taxon-name-part taxon-name-part-type="species" reg="pallescens">pallescens</tp:taxon-name-part></tp:taxon-name></italic>, <italic><tp:taxon-name><tp:taxon-name-part taxon-name-part-type="genus" reg="Laccophilus">L.</tp:taxon-name-part><tp:taxon-name-part taxon-name-part-type="species" reg="posticus">posticus</tp:taxon-name-part></tp:taxon-name></italic>, <italic><tp:taxon-name><tp:taxon-name-part taxon-name-part-type="genus" reg="Laccophilus">L.</tp:taxon-name-part><tp:taxon-name-part taxon-name-part-type="species" reg="rivulosus">rivulosus</tp:taxon-name-part></tp:taxon-name></italic>, <italic><tp:taxon-name><tp:taxon-name-part taxon-name-part-type="genus" reg="Laccophilus">L.</tp:taxon-name-part><tp:taxon-name-part taxon-name-part-type="species" reg="seyrigi">seyrigi</tp:taxon-name-part></tp:taxon-name></italic>, <italic><tp:taxon-name><tp:taxon-name-part taxon-name-part-type="genus" reg="Methles">Methles</tp:taxon-name-part></tp:taxon-name></italic> sp. Ma5, <italic><tp:taxon-name><tp:taxon-name-part taxon-name-part-type="genus" reg="Neohydrocoptus">Neohydrocoptus</tp:taxon-name-part><tp:taxon-name-part taxon-name-part-type="species" reg="seriatus">seriatus</tp:taxon-name-part></tp:taxon-name></italic>, <italic><tp:taxon-name><tp:taxon-name-part taxon-name-part-type="genus" reg="Pachynectes">Pachynectes</tp:taxon-name-part></tp:taxon-name></italic> sp. Ma1, <italic><tp:taxon-name><tp:taxon-name-part taxon-name-part-type="genus" reg="Philaccolus">Philaccolus</tp:taxon-name-part><tp:taxon-name-part taxon-name-part-type="species" reg="elongatus">elongatus</tp:taxon-name-part></tp:taxon-name></italic>, <italic><tp:taxon-name><tp:taxon-name-part taxon-name-part-type="genus" reg="Pseuduvarus">Pseuduvarus</tp:taxon-name-part></tp:taxon-name></italic> sp. Ma1, <italic><tp:taxon-name><tp:taxon-name-part taxon-name-part-type="genus" reg="Rhantaticus">Rhantaticus</tp:taxon-name-part><tp:taxon-name-part taxon-name-part-type="species" reg="congestus">congestus</tp:taxon-name-part></tp:taxon-name></italic>, <italic><tp:taxon-name><tp:taxon-name-part taxon-name-part-type="genus" reg="Uvarus">Uvarus</tp:taxon-name-part><tp:taxon-name-part taxon-name-part-type="species" reg="rivulorum">rivulorum</tp:taxon-name-part></tp:taxon-name></italic>. <bold>Sites located in inner Makay: D</bold> puddle (on the right) on the sandy bank of the Andranomanintsy River (left half of the picture) (MAK-3), habitat of <italic><tp:taxon-name><tp:taxon-name-part taxon-name-part-type="genus" reg="Copelatus">Copelatus</tp:taxon-name-part><tp:taxon-name-part taxon-name-part-type="species" reg="ruficapillus">ruficapillus</tp:taxon-name-part></tp:taxon-name></italic>, <italic><tp:taxon-name><tp:taxon-name-part taxon-name-part-type="genus" reg="Hydrovatus">Hydrovatus</tp:taxon-name-part><tp:taxon-name-part taxon-name-part-type="species" reg="acuminatus">acuminatus</tp:taxon-name-part></tp:taxon-name></italic>, <italic><tp:taxon-name><tp:taxon-name-part taxon-name-part-type="genus" reg="Hyphydrus">Hyphydrus</tp:taxon-name-part><tp:taxon-name-part taxon-name-part-type="species" reg="separandus">separandus</tp:taxon-name-part></tp:taxon-name></italic>, <italic><tp:taxon-name><tp:taxon-name-part taxon-name-part-type="genus" reg="Laccophilus">Laccophilus</tp:taxon-name-part><tp:taxon-name-part taxon-name-part-type="species" reg="makay">makay</tp:taxon-name-part></tp:taxon-name></italic>, <italic><tp:taxon-name><tp:taxon-name-part taxon-name-part-type="genus" reg="Laccophilus">L.</tp:taxon-name-part><tp:taxon-name-part taxon-name-part-type="species" reg="posticus">posticus</tp:taxon-name-part></tp:taxon-name></italic>, <italic><tp:taxon-name><tp:taxon-name-part taxon-name-part-type="genus" reg="Madaglymbus">Madaglymbus</tp:taxon-name-part><tp:taxon-name-part taxon-name-part-type="species" reg="fairmairei">fairmairei</tp:taxon-name-part></tp:taxon-name></italic>, <italic><tp:taxon-name><tp:taxon-name-part taxon-name-part-type="genus" reg="Pachynectes">Pachynectes</tp:taxon-name-part></tp:taxon-name></italic> sp. Ma1 <bold>E</bold> spring on the bank of the Andranomanintsy River (MAK-4), habitat of <italic><tp:taxon-name><tp:taxon-name-part taxon-name-part-type="genus" reg="Copelatus">Copelatus</tp:taxon-name-part><tp:taxon-name-part taxon-name-part-type="species" reg="ruficapillus">ruficapillus</tp:taxon-name-part></tp:taxon-name></italic>, <italic><tp:taxon-name><tp:taxon-name-part taxon-name-part-type="genus" reg="Hydroglyphus">Hydroglyphus</tp:taxon-name-part><tp:taxon-name-part taxon-name-part-type="species" reg="capitatus">capitatus</tp:taxon-name-part></tp:taxon-name></italic>, <italic><tp:taxon-name><tp:taxon-name-part taxon-name-part-type="genus" reg="Hydroglyphus">H.</tp:taxon-name-part><tp:taxon-name-part taxon-name-part-type="species" reg="geminodes">geminodes</tp:taxon-name-part></tp:taxon-name></italic>, <italic><tp:taxon-name><tp:taxon-name-part taxon-name-part-type="genus" reg="Hyphydrus">Hyphydrus</tp:taxon-name-part><tp:taxon-name-part taxon-name-part-type="species" reg="separandus">separandus</tp:taxon-name-part></tp:taxon-name></italic>, <italic><tp:taxon-name><tp:taxon-name-part taxon-name-part-type="genus" reg="Laccophilus">Laccophilus</tp:taxon-name-part><tp:taxon-name-part taxon-name-part-type="species" reg="makay">makay</tp:taxon-name-part></tp:taxon-name></italic>, <italic><tp:taxon-name><tp:taxon-name-part taxon-name-part-type="genus" reg="Laccophilus">L.</tp:taxon-name-part><tp:taxon-name-part taxon-name-part-type="species" reg="posticus">posticus</tp:taxon-name-part></tp:taxon-name></italic>, <italic><tp:taxon-name><tp:taxon-name-part taxon-name-part-type="genus" reg="Pachynectes">Pachynectes</tp:taxon-name-part></tp:taxon-name></italic> sp. Ma1 <bold>F</bold> deep pond above natural dam in the bottom of a canyon (MAK-5A), habitat of <italic><tp:taxon-name><tp:taxon-name-part taxon-name-part-type="genus" reg="Africophilus">Africophilus</tp:taxon-name-part><tp:taxon-name-part taxon-name-part-type="species" reg="nesiotes">nesiotes</tp:taxon-name-part></tp:taxon-name></italic>, <italic><tp:taxon-name><tp:taxon-name-part taxon-name-part-type="genus" reg="Hyphydrus">Hyphydrus</tp:taxon-name-part><tp:taxon-name-part taxon-name-part-type="species" reg="separandus">separandus</tp:taxon-name-part></tp:taxon-name></italic>, <italic><tp:taxon-name><tp:taxon-name-part taxon-name-part-type="genus" reg="Laccophilus">L.</tp:taxon-name-part><tp:taxon-name-part taxon-name-part-type="species" reg="addendus">addendus</tp:taxon-name-part></tp:taxon-name></italic>, <italic><tp:taxon-name><tp:taxon-name-part taxon-name-part-type="genus" reg="Laccophilus">Laccophilus</tp:taxon-name-part><tp:taxon-name-part taxon-name-part-type="species" reg="insularum">insularum</tp:taxon-name-part></tp:taxon-name></italic>, <italic><tp:taxon-name><tp:taxon-name-part taxon-name-part-type="genus" reg="Laccophilus">L.</tp:taxon-name-part><tp:taxon-name-part taxon-name-part-type="species" reg="makay">makay</tp:taxon-name-part></tp:taxon-name></italic>, <italic><tp:taxon-name><tp:taxon-name-part taxon-name-part-type="genus" reg="Neptosternus">Neptosternus</tp:taxon-name-part><tp:taxon-name-part taxon-name-part-type="species" reg="oblongus">oblongus</tp:taxon-name-part></tp:taxon-name></italic>, <italic><tp:taxon-name><tp:taxon-name-part taxon-name-part-type="genus" reg="Pachynectes">Pachynectes</tp:taxon-name-part></tp:taxon-name></italic> sp. Ma1, <italic><tp:taxon-name><tp:taxon-name-part taxon-name-part-type="genus" reg="Pachynectes">P.</tp:taxon-name-part></tp:taxon-name></italic> sp. Ma4 <bold>G</bold> edge of small shallow stream, in the bottom of a deep strongly embanked canyon, with orange deposit of iron bacteria (MAK-6), habitat of <italic><tp:taxon-name><tp:taxon-name-part taxon-name-part-type="genus" reg="Copelatus">Copelatus</tp:taxon-name-part><tp:taxon-name-part taxon-name-part-type="species" reg="acamas">acamas</tp:taxon-name-part></tp:taxon-name></italic> and <italic><tp:taxon-name><tp:taxon-name-part taxon-name-part-type="genus" reg="Laccophilus">Laccophilus</tp:taxon-name-part><tp:taxon-name-part taxon-name-part-type="species" reg="makay">makay</tp:taxon-name-part></tp:taxon-name></italic><bold>H</bold> vertical rock wall with water film and crust of bryophytes and algae, in the bottom of a deep canyon (MAK-9), habitat of <italic><tp:taxon-name><tp:taxon-name-part taxon-name-part-type="genus" reg="Africophilus">Africophilus</tp:taxon-name-part><tp:taxon-name-part taxon-name-part-type="species" reg="bartolozzii">bartolozzii</tp:taxon-name-part></tp:taxon-name></italic><bold>I</bold> large quiet and shaded pool in forest, along streamlet, with masses of tree roots and bottom of sand, gravel and stones (MAK-8), habitat of <italic><tp:taxon-name><tp:taxon-name-part taxon-name-part-type="genus" reg="Africophilus">Africophilus</tp:taxon-name-part><tp:taxon-name-part taxon-name-part-type="species" reg="bartolozzii">bartolozzii</tp:taxon-name-part></tp:taxon-name></italic>, <italic><tp:taxon-name><tp:taxon-name-part taxon-name-part-type="genus" reg="Africophilus">A.</tp:taxon-name-part><tp:taxon-name-part taxon-name-part-type="species" reg="nesiotes">nesiotes</tp:taxon-name-part></tp:taxon-name></italic>, <italic><tp:taxon-name><tp:taxon-name-part taxon-name-part-type="genus" reg="Copelatus">Copelatus</tp:taxon-name-part><tp:taxon-name-part taxon-name-part-type="species" reg="ruficapillus">ruficapillus</tp:taxon-name-part></tp:taxon-name></italic>, <italic><tp:taxon-name><tp:taxon-name-part taxon-name-part-type="genus" reg="Hydaticus">Hydaticus</tp:taxon-name-part><tp:taxon-name-part taxon-name-part-type="species" reg="sobrinus">sobrinus</tp:taxon-name-part></tp:taxon-name></italic>, <italic><tp:taxon-name><tp:taxon-name-part taxon-name-part-type="genus" reg="Hyphydrus">Hyphydrus</tp:taxon-name-part><tp:taxon-name-part taxon-name-part-type="species" reg="separandus">separandus</tp:taxon-name-part></tp:taxon-name></italic>, <italic><tp:taxon-name><tp:taxon-name-part taxon-name-part-type="genus" reg="Laccophilus">Laccophilus</tp:taxon-name-part><tp:taxon-name-part taxon-name-part-type="species" reg="makay">makay</tp:taxon-name-part></tp:taxon-name></italic>, <italic><tp:taxon-name><tp:taxon-name-part taxon-name-part-type="genus" reg="Pachynectes">Pachynectes</tp:taxon-name-part></tp:taxon-name></italic> sp. Ma1 <bold>J</bold> (context) <bold>K</bold> (close-up) Puddle with orange masses of iron bacteria, in stream bed, in the bottom of a deep strongly embanked canyon (MAK-7), habitat of <italic><tp:taxon-name><tp:taxon-name-part taxon-name-part-type="genus" reg="Copelatus">Copelatus</tp:taxon-name-part><tp:taxon-name-part taxon-name-part-type="species" reg="acamas">acamas</tp:taxon-name-part></tp:taxon-name></italic>, <italic><tp:taxon-name><tp:taxon-name-part taxon-name-part-type="genus" reg="Copelatus">C.</tp:taxon-name-part><tp:taxon-name-part taxon-name-part-type="species" reg="ruficapillus">ruficapillus</tp:taxon-name-part></tp:taxon-name></italic>, <italic><tp:taxon-name><tp:taxon-name-part taxon-name-part-type="genus" reg="Laccophilus">Laccophilus</tp:taxon-name-part><tp:taxon-name-part taxon-name-part-type="species" reg="makay">makay</tp:taxon-name-part></tp:taxon-name></italic><bold>L</bold> (context) <bold>M</bold> (close-up) Small pool with clay-sandy bottom and plant debris, in a small canyon, in gallery forest (MAK-10), habitat of <italic><tp:taxon-name><tp:taxon-name-part taxon-name-part-type="genus" reg="Copelatus">Copelatus</tp:taxon-name-part><tp:taxon-name-part taxon-name-part-type="species" reg="ruficapillus">ruficapillus</tp:taxon-name-part></tp:taxon-name></italic>, <italic><tp:taxon-name><tp:taxon-name-part taxon-name-part-type="genus" reg="Hyphydrus">Hyphydrus</tp:taxon-name-part><tp:taxon-name-part taxon-name-part-type="species" reg="separandus">separandus</tp:taxon-name-part></tp:taxon-name></italic>, <italic><tp:taxon-name><tp:taxon-name-part taxon-name-part-type="genus" reg="Laccophilus">Laccophilus</tp:taxon-name-part><tp:taxon-name-part taxon-name-part-type="species" reg="makay">makay</tp:taxon-name-part></tp:taxon-name></italic>, <italic><tp:taxon-name><tp:taxon-name-part taxon-name-part-type="genus" reg="Madaglymbus">Madaglymbus</tp:taxon-name-part><tp:taxon-name-part taxon-name-part-type="species" reg="fairmairei">fairmairei</tp:taxon-name-part></tp:taxon-name></italic><bold>N</bold> small shaded pool, with orange masses of iron bacteria, in gallery forest against the wall of a canyon (MAK-14A), habitat of <italic><tp:taxon-name><tp:taxon-name-part taxon-name-part-type="genus" reg="Africophilus">Africophilus</tp:taxon-name-part><tp:taxon-name-part taxon-name-part-type="species" reg="nesiotes">nesiotes</tp:taxon-name-part></tp:taxon-name></italic>, <italic><tp:taxon-name><tp:taxon-name-part taxon-name-part-type="genus" reg="Copelatus">Copelatus</tp:taxon-name-part><tp:taxon-name-part taxon-name-part-type="species" reg="acamas">acamas</tp:taxon-name-part></tp:taxon-name></italic>, <italic><tp:taxon-name><tp:taxon-name-part taxon-name-part-type="genus" reg="Hydaticus">Hydaticus</tp:taxon-name-part><tp:taxon-name-part taxon-name-part-type="species" reg="dorsiger">dorsiger</tp:taxon-name-part></tp:taxon-name></italic>, <italic><tp:taxon-name><tp:taxon-name-part taxon-name-part-type="genus" reg="Hyphydrus">Hyphydrus</tp:taxon-name-part><tp:taxon-name-part taxon-name-part-type="species" reg="separandus">separandus</tp:taxon-name-part></tp:taxon-name></italic>, <italic><tp:taxon-name><tp:taxon-name-part taxon-name-part-type="genus" reg="Laccophilus">Laccophilus</tp:taxon-name-part><tp:taxon-name-part taxon-name-part-type="species" reg="makay">makay</tp:taxon-name-part></tp:taxon-name></italic>, <italic><tp:taxon-name><tp:taxon-name-part taxon-name-part-type="genus" reg="Pachynectes">Pachynectes</tp:taxon-name-part></tp:taxon-name></italic> sp. Ma1, <italic><tp:taxon-name><tp:taxon-name-part taxon-name-part-type="genus" reg="Pachynectes">P.</tp:taxon-name-part></tp:taxon-name></italic> sp. Ma4 <bold>O</bold> small muddy pond, with sparse vegetation, in open area on the sandy banks of the Menapanda River (MAK-11A), habitat of <italic><tp:taxon-name><tp:taxon-name-part taxon-name-part-type="genus" reg="Canthydrus">Canthydrus</tp:taxon-name-part><tp:taxon-name-part taxon-name-part-type="species" reg="guttula">guttula</tp:taxon-name-part></tp:taxon-name></italic>, <italic><tp:taxon-name><tp:taxon-name-part taxon-name-part-type="genus" reg="Copelatus">Copelatus</tp:taxon-name-part><tp:taxon-name-part taxon-name-part-type="species" reg="polystrigus">polystrigus</tp:taxon-name-part></tp:taxon-name></italic>, <italic><tp:taxon-name><tp:taxon-name-part taxon-name-part-type="genus" reg="Hydaticus">Hydaticus</tp:taxon-name-part><tp:taxon-name-part taxon-name-part-type="species" reg="dorsiger">dorsiger</tp:taxon-name-part></tp:taxon-name></italic>, <italic><tp:taxon-name><tp:taxon-name-part taxon-name-part-type="genus" reg="Laccophilus">Laccophilus</tp:taxon-name-part><tp:taxon-name-part taxon-name-part-type="species" reg="addendus">addendus</tp:taxon-name-part></tp:taxon-name></italic>, <italic><tp:taxon-name><tp:taxon-name-part taxon-name-part-type="genus" reg="Laccophilus">L.</tp:taxon-name-part><tp:taxon-name-part taxon-name-part-type="species" reg="posticus">posticus</tp:taxon-name-part></tp:taxon-name></italic>, <italic><tp:taxon-name><tp:taxon-name-part taxon-name-part-type="genus" reg="Neohydrocoptus">Neohydrocoptus</tp:taxon-name-part><tp:taxon-name-part taxon-name-part-type="species" reg="seriatus">seriatus</tp:taxon-name-part></tp:taxon-name></italic><bold>P</bold> puddle with turbid water and without vegetation, in open area on the sandy banks of the Menapanda River (MAK-11-B), habitat of <italic><tp:taxon-name><tp:taxon-name-part taxon-name-part-type="genus" reg="Copelatus">Copelatus</tp:taxon-name-part><tp:taxon-name-part taxon-name-part-type="species" reg="polystrigus">polystrigus</tp:taxon-name-part></tp:taxon-name></italic>, <italic><tp:taxon-name><tp:taxon-name-part taxon-name-part-type="genus" reg="Copelatus">C.</tp:taxon-name-part><tp:taxon-name-part taxon-name-part-type="species" reg="ruficapillus">ruficapillus</tp:taxon-name-part></tp:taxon-name></italic>, <italic><tp:taxon-name><tp:taxon-name-part taxon-name-part-type="genus" reg="Eretes">Eretes</tp:taxon-name-part><tp:taxon-name-part taxon-name-part-type="species" reg="griseus">griseus</tp:taxon-name-part></tp:taxon-name></italic>, <italic><tp:taxon-name><tp:taxon-name-part taxon-name-part-type="genus" reg="Hydaticus">Hydaticus</tp:taxon-name-part><tp:taxon-name-part taxon-name-part-type="species" reg="dorsiger">dorsiger</tp:taxon-name-part></tp:taxon-name></italic>, <italic><tp:taxon-name><tp:taxon-name-part taxon-name-part-type="genus" reg="Hydaticus">H.</tp:taxon-name-part><tp:taxon-name-part taxon-name-part-type="species" reg="exclamationis">exclamationis</tp:taxon-name-part></tp:taxon-name></italic>, <italic><tp:taxon-name><tp:taxon-name-part taxon-name-part-type="genus" reg="Hyphydrus">Hyphydrus</tp:taxon-name-part><tp:taxon-name-part taxon-name-part-type="species" reg="separandus">separandus</tp:taxon-name-part></tp:taxon-name></italic>, <italic><tp:taxon-name><tp:taxon-name-part taxon-name-part-type="genus" reg="Laccophilus">Laccophilus</tp:taxon-name-part><tp:taxon-name-part taxon-name-part-type="species" reg="addendus">addendus</tp:taxon-name-part></tp:taxon-name></italic>, <italic><tp:taxon-name><tp:taxon-name-part taxon-name-part-type="genus" reg="Laccophilus">L.</tp:taxon-name-part><tp:taxon-name-part taxon-name-part-type="species" reg="posticus">posticus</tp:taxon-name-part></tp:taxon-name></italic>, <italic><tp:taxon-name><tp:taxon-name-part taxon-name-part-type="genus" reg="Madaglymbus">Madaglymbus</tp:taxon-name-part><tp:taxon-name-part taxon-name-part-type="species" reg="fairmairei">fairmairei</tp:taxon-name-part></tp:taxon-name></italic>.</p></caption><graphic xmlns:xlink="http://www.w3.org/1999/xlink" xlink:href="zookeys-1127-001_article-85737__-g002.jpg" position="float" orientation="portrait" xlink:type="simple" id="oo_764728.jpg"><uri content-type="original_file" xlink:type="simple">https://binary.pensoft.net/fig/764728</uri></graphic></fig></tp:treatment-sec><ref-list><ref id="B40"><mixed-citation xmlns:xlink="http://www.w3.org/1999/xlink" xlink:type="simple"><person-group><name name-style="western"><surname>Guignot</surname><given-names>F</given-names></name></person-group> (<year>1959–1961</year>) Révision des Hydrocanthares d’Afrique (<tp:taxon-name><tp:taxon-name-part taxon-name-part-type="order">Coleoptera</tp:taxon-name-part></tp:taxon-name><tp:taxon-name><tp:taxon-name-part taxon-name-part-type="superfamily">Dytiscoidea</tp:taxon-name-part></tp:taxon-name>), parts 1-3. Annales du Musée Royal du Congo Belge Tervuren (8) Sciences Zoologiques 70, 78, 90: 1–995.</mixed-citation></ref><ref id="B8"><mixed-citation xmlns:xlink="http://www.w3.org/1999/xlink" xlink:type="simple"><person-group><name name-style="western"><surname>Bertrand</surname><given-names>H</given-names></name><name name-style="western"><surname>Legros</surname><given-names>C</given-names></name></person-group> (<year>1971</year>) <article-title>Hydrocanthares (excl. <tp:taxon-name><tp:taxon-name-part taxon-name-part-type="family">Gyrinidae</tp:taxon-name-part></tp:taxon-name>) recueillis à Madagascar (mission Bertrand, 1960).</article-title><source>Cahiers ORSTOM, série hydrobiologie</source><volume>5</volume>(<issue>3–4</issue>): <fpage>241</fpage>–<lpage>249</lpage>.</mixed-citation></ref><ref id="B21"><mixed-citation xmlns:xlink="http://www.w3.org/1999/xlink" xlink:type="simple"><person-group><name name-style="western"><surname>Biström</surname><given-names>O</given-names></name><name name-style="western"><surname>Nilsson</surname><given-names>AN</given-names></name><name name-style="western"><surname>Bergsten</surname><given-names>J</given-names></name></person-group> (<year>2015</year>) <article-title>Taxonomic revision of Afrotropical <italic><tp:taxon-name><tp:taxon-name-part taxon-name-part-type="genus">Laccophilus</tp:taxon-name-part></tp:taxon-name></italic> Leach, 1815 (<tp:taxon-name><tp:taxon-name-part taxon-name-part-type="order">Coleoptera</tp:taxon-name-part></tp:taxon-name>, <tp:taxon-name><tp:taxon-name-part taxon-name-part-type="family">Dytiscidae</tp:taxon-name-part></tp:taxon-name>).</article-title><source>ZooKeys</source><volume>542</volume>: <fpage>1</fpage>–<lpage>379</lpage>. <ext-link xlink:type="simple" ext-link-type="doi" xlink:href="10.3897/zookeys.542.5975">https://doi.org/10.3897/zookeys.542.5975</ext-link></mixed-citation></ref></ref-list></tp:taxon-treatment>
